# Supplementary material for: A nontuberculous mycobacterium could solve the mystery of the lady from the Franciscan church in Basel, Switzerland
Source: BMC Biol. 2023 Feb 7;21:9. doi: 10.1186/s12915-022-01509-7 (PMC9903526; doi:10.1186/s12915-022-01509-7)
Supplement: Supplementary file 1 — Additional file 1: Table S1. Sequencing basic statistics and mitochondrial haplogroup assignments. Table S2. Taxonomic classification on the bacterial species-level as estimated by mapping the metagenomic reads against the NCBI-nr database using DIAMOND/BLASTx mode and lowest common ancestor (LCA) assignment using MEGAN. Table S3. Basic assembly statistics and CheckM results of different assembly approaches. Table S4. Comparison of total number of bacterial-assigned reads, as estimated using DIAMOND search against NCBI-nr database and Brain_NTM-assigned reads by mapping. Table S5. The lengths, coverage, and GC content of the contigs of the brain NTM after combining SPAdes and MEGAHIT assemblies. Table S6. Metadata on the characterized members of the genus Mycolicibacterium. Table S7. Combined annotation of the contig_38. Table S8. CheckV results of the contig_38. [file 12915_2022_1509_MOESM1_ESM.xlsx]

## Sheet: Table S1
Table S1: Sequencing basic statistics and mitochondrial haplogroup assignments
Sample Eurac ID	Group	Group description	Tissue	ENA_Accession	Reference	NoReads	NoMergedReads	PercMergeReads	DedupReads	Mitochondrial haplogroup
2077	Mummy	Mummy Samples	Tooth	ERP128799	Wurst et al. (2022)	25085622	23350025	0.930813	21205991	U5a1+!16192
2132	Mummy		Gut tissue	ERS10216481	This study	26083312	25282481	0.96	24719681	U5a1+!16192
2133	Mummy		Intestinal tissue	ERS10216482	This study	9717883	9501793	0.97	9396626	U5a1+!16192
3041	Mummy		Skull bone	ERS10216484	This study	14547178	14196122	0.97	11246067	+ Containing human background contamination
3042	Mummy		Lung	ERS10216485	This study	21721248	20958466	0.96	17109713	U5a1+!16192
3043	Mummy		Liver	ERS10216486	This study	51411499	50025138	0.97	40992570	U5a1+!16192
3044	Mummy		Dura mater	ERS10216487	This study	26500372	25989693	0.98	20553154	U5a1+!16192
3045	Mummy		Brain	ERS10216488	This study	26411722	25765063	0.97	20547060	U5a1+!16192
2071	Control_1	Other skeletons from the same grave	Tooth_Sk11	ERS10216479	This study	4066790	3083616	0.75	2736883	K2a3
2072	Control_1		Metatarsal bone_Sk11	ERS10216480	This study	9709341	8236607	0.84	7996481	H1c3
2134	Control_1		Tooth_Sk11	ERS10216483	This study	6637028	5775564	0.87	5721229	H1c3
3169	Control_2	Samples that were found underneath the mummy	Maggots	ERS10216490	This study	10704928	10584505	0.98	7705843	U5a1+!16192; misses 17 SNPS
3170	Control_2		Textile	ERS10216491	This study	9779458	9559527	0.97	7044227	NA
3168	Control_3	Soil sample that was covering the mummy	Soil	ERS10216489	This study	9197600	8584044	0.93	5951844	NA

## Sheet: Table S2
Table S2: Taxonomic classification on the bacterial species level as estimated by mapping the metagenomic reads against the NCBI-nr database using DIAMOND/BLASTx mode and lowest common ancestor (LCA) assignment using MEGAN
#Datasets	2077.nr	2132.nr	2133.nr	3041.nr	3042.nr	3043.nr	3044.nr	3045.nr
[Brevibacterium] frigoritolerans	0	0	0	0	20	17	0	0
[Clostridium] aminophilum	23	0	0	0	12	12	0	0
[Clostridium] bolteae ATCC BAA-613	0	15	0	0	0	0	0	0
[Clostridium] cellulosi	0	0	0	0	16	0	0	0
[Clostridium] clostridioforme 2_1_49FAA	0	0	0	0	0	0	20	0
[Clostridium] dakarense	0	0	0	10	64	0	10	0
[Clostridium] fimetarium	0	0	0	0	148	60	16	0
[Clostridium] hiranonis DSM 13275	17	20	0	24	335	0	10	0
[Clostridium] methoxybenzovorans	23	0	0	0	0	0	0	0
[Clostridium] methylpentosum DSM 5476	0	0	0	0	18	0	0	0
[Clostridium] polysaccharolyticum	0	0	0	0	0	0	22	0
[Clostridium] saccharolyticum WM1	0	0	0	0	11	0	0	0
[Clostridium] scindens	0	0	0	0	25	0	0	0
[Clostridium] spiroforme	11	0	0	0	32	23	13	0
[Clostridium] symbiosum ATCC 14940	0	0	0	0	0	0	11	0
[Clostridium] ultunense Esp	116	19	21	553	1188	811	1069	192
[Eubacterium] cellulosolvens	22	0	0	0	0	0	0	0
[Eubacterium] eligens ATCC 27750	27	0	0	0	0	0	0	0
[Eubacterium] rectale DSM 17629	0	0	0	0	13	0	0	0
[Eubacterium] siraeum	0	0	0	0	10	0	0	0
[Eubacterium] yurii subsp. margaretiae ATCC 43715	170	0	0	0	27	14	0	0
[Mycobacterium] stephanolepidis	0	0	14	0	0	0	0	35
[Ruminococcus] gnavus ATCC 29149	0	0	0	0	13	0	0	0
[Ruminococcus] torques ATCC 27756	12	0	0	0	19	0	11	0
Abiotrophia	14	0	0	0	0	0	0	0
Absiella	0	0	0	0	12	0	0	0
Abyssibacter profundi	15	0	0	0	0	0	13	0
Abyssisolibacter fermentans	40	0	0	29	253	147	108	0
Acetanaerobacterium elongatum	0	0	0	0	70	0	0	0
Acetatifactor muris	15	0	0	0	0	0	0	0
Acetitomaculum ruminis	0	0	0	0	12	0	0	0
Acetivibrio ethanolgignens	14	0	0	0	15	0	0	0
Acetoanaerobium noterae	0	0	0	13	61	28	32	0
Acetoanaerobium sticklandii	0	0	0	15	38	28	18	0
Acetobacter	16	0	0	0	0	0	0	0
Acetobacterium bakii	37	0	0	13	157	62	30	0
Acetobacterium sp. KB-1	14	0	0	0	16	0	0	0
Acetobacterium sp. MES1	0	0	0	15	0	0	0	0
Acetobacterium woodii	0	0	0	0	0	12	0	0
Acetomicrobium hydrogeniformans	13	0	0	0	0	0	0	0
Acholeplasma	0	0	0	0	17	0	21	0
Acidaminobacter hydrogenoformans	14	0	0	0	85	27	18	0
Acidaminococcus	34	0	0	0	11	0	0	0
Acidiferrobacteraceae	0	0	0	0	0	0	14	0
Acidihalobacter prosperus	16	0	0	0	0	0	13	0
Acidimangrovimonas sediminis	10	0	0	0	0	0	0	0
Acidimicrobiaceae bacterium	21	0	0	0	0	0	0	0
Acidimicrobiales bacterium	120	0	19	40	18	42	90	76
Acidimicrobiia bacterium	0	0	13	11	0	0	24	42
Acidipropionibacterium acidipropionici	11	26	13	0	28	0	17	35
Acidipropionibacterium jensenii	0	22	17	0	0	0	17	0
Acidipropionibacterium virtanenii	0	21	14	0	0	0	35	16
Acidithiobacillales bacterium SM23_46	0	0	0	0	0	0	17	0
Acidithiobacillus	31	0	0	0	0	0	42	0
Acidobacteria bacterium	356	31	41	123	35	62	764	76
Acidobacteria bacterium 13_1_20CM_3_53_8	0	0	0	0	0	0	22	0
Acidothermus cellulolyticus	15	0	0	27	0	0	58	19
Acidovorax sp. NO-1	0	0	0	0	0	0	11	0
Acinetobacter baumannii	65	79	24	127	31	0	11	11
Acinetobacter sp. KU 013TH	10	0	0	0	0	0	0	0
Acinetobacter sp. RIT592	0	0	0	0	36	0	0	0
Acinetobacter venetianus	0	0	11	0	0	0	0	0
Actinoallomurus bryophytorum	49	12	11	46	0	72	81	22
Actinoalloteichus cyanogriseus	17	15	0	0	0	35	15	0
Actinoalloteichus fjordicus	0	0	0	0	0	10	0	0
Actinoalloteichus hoggarensis	29	18	40	14	0	136	55	60
Actinoalloteichus hymeniacidonis	41	12	15	29	0	139	54	37
Actinoalloteichus spitiensis	23	0	13	10	0	93	37	21
Actinobacteria bacterium	590	117	150	454	71	334	803	367
Actinobacteria bacterium 13_1_20CM_3_71_11	16	0	0	10	0	62	25	44
Actinobacteria bacterium 13_2_20CM_2_71_6	0	0	0	0	0	14	18	0
Actinobacteria bacterium 21-64-8	27	0	0	13	0	0	23	15
Actinobacteria bacterium 21-73-9	0	0	0	0	0	0	12	0
Actinobacteria bacterium 69-20	53	0	27	16	0	0	42	22
Actinobacteria bacterium OK074	55	0	0	0	0	0	12	0
Actinobacteria bacterium QS_8_72_14	0	0	0	0	0	10	0	0
Actinobacteria bacterium RBG_16_67_15	26	0	0	13	0	0	57	0
Actinobacteria bacterium RBG_16_68_12	0	0	0	0	0	0	14	0
Actinobacteria bacterium YIM 96077	36	0	0	0	0	0	77	16
Actinobaculum sp. oral taxon 183 str. F0552	39	0	0	0	0	0	0	0
Actinobaculum suis	0	19	0	0	0	0	0	0
Actinocatenispora sera	47	19	12	101	12	38	163	50
Actinocorallia herbida	70	0	23	17	0	50	47	23
Actinocorallia populi	18	18	12	13	0	39	32	15
Actinocrispum wychmicini	101	16	27	43	0	190	123	101
Actinokineospora alba	140	12	16	34	0	130	97	90
Actinokineospora auranticolor	26	0	16	13	0	57	34	19
Actinokineospora bangkokensis	48	0	19	21	0	96	29	31
Actinokineospora cianjurensis	0	0	0	0	0	15	0	0
Actinokineospora enzanensis	37	0	18	0	0	56	33	25
Actinokineospora inagensis	25	0	13	0	0	51	32	19
Actinokineospora iranica	59	0	15	19	0	147	49	66
Actinokineospora mzabensis	11	0	0	0	0	27	13	0
Actinokineospora spheciospongiae	12	0	0	0	0	22	0	13
Actinokineospora terrae	13	0	0	0	0	21	0	0
Actinomadura atramentaria	0	0	0	0	0	23	23	10
Actinomadura bangladeshensis	0	0	0	0	0	15	0	16
Actinomadura chibensis	21	0	0	14	0	20	30	17
Actinomadura craniellae	21	10	0	30	0	47	29	15
Actinomadura darangshiensis	17	0	0	23	0	44	35	22
Actinomadura fibrosa	0	0	0	0	0	31	18	22
Actinomadura flavalba	34	0	0	27	0	15	55	20
Actinomadura formosensis	10	0	0	0	0	23	0	0
Actinomadura geliboluensis	61	0	10	0	0	24	32	11
Actinomadura hallensis	17	0	17	10	0	40	27	20
Actinomadura harenae	15	0	16	0	0	0	11	10
Actinomadura hibisca	16	0	17	18	0	35	27	0
Actinomadura kijaniata	14	0	14	0	0	36	28	17
Actinomadura latina	11	0	0	0	0	12	16	11
Actinomadura macra	0	0	0	0	0	0	12	0
Actinomadura madurae	0	0	0	22	0	54	32	11
Actinomadura mexicana	23	0	0	0	0	15	0	0
Actinomadura meyerae	0	0	0	0	0	0	14	0
Actinomadura oligospora	0	0	0	0	0	13	13	0
Actinomadura roseirufa	12	0	0	13	0	14	13	0
Actinomadura sp. 7K507	35	0	0	22	0	29	29	15
Actinomadura sp. 7K534	0	0	12	0	0	12	11	0
Actinomadura sp. CNU-125	0	0	0	0	0	17	0	0
Actinomadura sp. GC306	0	0	0	0	0	11	13	16
Actinomadura sp. H3C3	14	0	0	12	0	25	16	0
Actinomadura sp. KC06	13	0	0	0	0	0	0	0
Actinomadura sp. KC216	13	0	0	0	0	15	31	13
Actinomadura sp. KC345	20	0	0	0	0	29	25	18
Actinomadura sp. NEAU-G17	0	0	10	0	0	11	14	0
Actinomadura sp. RB29	0	0	0	0	0	0	12	0
Actinomadura sp. WAC 06369	15	0	0	0	0	0	0	0
Actinomadura sp. WMMA1423	0	0	0	0	0	20	10	15
Actinomyces bowdenii	17	16	0	0	0	0	0	0
Actinomyces culturomici	10	0	0	0	0	0	0	0
Actinomyces dentalis	639	0	0	0	0	0	0	0
Actinomyces denticolens	31	0	0	0	0	0	0	0
Actinomyces gaoshouyii	30	0	0	0	0	0	0	0
Actinomyces gerencseriae	246	0	0	0	0	0	0	0
Actinomyces glycerinitolerans	17	0	0	0	0	0	0	0
Actinomyces howellii	28	0	0	0	0	0	0	0
Actinomyces israelii	130	0	0	0	0	0	0	0
Actinomyces johnsonii F0510	28	0	0	0	0	0	0	0
Actinomyces massiliensis F0489	150	0	0	0	0	0	0	0
Actinomyces mediterranea	45	0	0	0	0	0	0	0
Actinomyces naeslundii str. Howell 279	103	0	0	0	0	0	0	0
Actinomyces oricola	6965	41	0	0	0	0	0	0
Actinomyces oris	412	0	0	0	0	0	0	0
Actinomyces radicidentis	14	0	0	0	0	0	0	16
Actinomyces ruminicola	22	0	0	0	0	0	0	0
Actinomyces slackii	80	14	0	0	0	0	0	0
Actinomyces sp.	2418	15	0	14	0	0	0	0
Actinomyces sp. HMSC065F12	0	13	0	0	0	0	0	0
Actinomyces sp. Marseille-P3109	56	0	0	0	0	0	0	0
Actinomyces sp. oral taxon 170 str. F0386	17	0	0	0	0	0	0	0
Actinomyces sp. oral taxon 171 str. F0337	15	0	0	0	0	0	0	0
Actinomyces sp. oral taxon 175 str. F0384	14	0	0	0	0	0	0	0
Actinomyces sp. oral taxon 414	512	0	0	0	0	0	0	0
Actinomyces sp. oral taxon 448 str. F0400	17	0	0	0	0	0	0	0
Actinomyces sp. oral taxon 849 str. F0330	10	0	0	0	0	0	0	0
Actinomyces sp. oral taxon 897	307	0	0	0	0	0	0	0
Actinomyces succiniciruminis	11	0	0	0	0	0	0	0
Actinomyces timonensis	257	0	0	0	0	0	0	0
Actinomyces urogenitalis DORA_12	25	0	0	0	0	0	0	0
Actinomyces viscosus C505	28	0	0	0	0	0	0	0
Actinomycetales bacterium	64	26	16	20	0	19	52	20
Actinomycetales bacterium JB111	17	334	24	0	0	0	19	12
Actinomycetales bacterium mxb001	0	0	0	12	0	0	21	0
Actinomycetospora chiangmaiensis	59	11	16	21	14	116	54	37
Actinomycetospora cinnamomea	61	12	23	25	13	136	51	60
Actinomycetospora succinea	158	14	28	39	13	256	132	89
Actinophytocola oryzae	118	20	29	49	17	208	141	94
Actinophytocola xanthii	113	12	22	30	12	143	126	88
Actinophytocola xinjiangensis	45	10	0	29	0	39	70	28
Actinoplanes atraurantiacus	0	0	0	0	0	0	15	11
Actinoplanes awajinensis	16	0	0	0	0	10	0	14
Actinoplanes brasiliensis	0	0	0	0	0	18	0	0
Actinoplanes derwentensis	0	0	0	0	0	0	14	0
Actinoplanes friuliensis	18	0	0	0	0	0	0	0
Actinoplanes globisporus	0	0	0	11	0	10	24	14
Actinoplanes italicus	0	0	0	0	0	0	13	0
Actinoplanes lutulentus	0	0	0	0	0	0	0	12
Actinoplanes rectilineatus	0	0	0	0	0	0	10	10
Actinoplanes regularis	0	0	0	0	0	0	17	0
Actinoplanes sp. ATCC 53533	27	0	0	33	0	23	87	11
Actinoplanes sp. LAM7112	0	0	0	0	0	18	0	0
Actinoplanes sp. N902-109	78	0	0	28	0	0	150	32
Actinoplanes sp. OR16	20	0	0	0	0	0	0	0
Actinoplanes subtropicus	13	0	0	12	0	0	14	15
Actinoplanes xinjiangensis	0	0	0	12	0	0	20	0
Actinopolymorpha alba	120	16	0	543	11	15	494	138
Actinopolymorpha cephalotaxi	53	0	0	325	0	17	330	92
Actinopolymorpha singaporensis	52	0	0	245	0	17	225	68
Actinopolyspora alba	38	0	0	0	0	387	33	19
Actinopolyspora erythraea	53	0	13	15	19	808	56	37
Actinopolyspora halophila	141	27	18	36	19	568	128	115
Actinopolyspora mortivallis	136	44	39	57	159	1332	161	240
Actinopolyspora mzabensis	50	0	21	21	10	664	85	64
Actinopolyspora righensis	16	0	0	0	0	136	13	17
Actinopolyspora saharensis	89	0	18	17	0	1056	72	52
Actinopolyspora sp. DSM 45956	24	0	0	0	0	160	43	34
Actinopolyspora sp. DSM 45965	250	20	35	61	31	1137	229	172
Actinopolyspora xinjiangensis	27	24	55	24	0	508	75	62
Actinorugispora endophytica	38	0	0	14	0	26	18	0
Actinospica robiniae	17	0	16	12	0	29	30	12
Actinosynnema mirum DSM 43827	0	0	0	0	0	24	0	0
Actinosynnema pretiosum subsp. pretiosum	14	0	0	0	0	15	12	12
Actinosynnema sp. ALI-1.44	44	0	11	19	0	42	55	26
Actinotalea ferrariae	16	13	0	0	0	0	50	24
Acutalibacter sp. 1XD8-33	10	0	0	0	10	0	0	0
Acuticoccus kandeliae	20	0	0	16	0	0	56	0
Acuticoccus sediminis	17	0	0	0	0	0	36	0
Adhaeribacter arboris	13	0	0	0	0	0	11	0
Advenella incenata	0	91	22	0	0	0	0	0
Advenella kashmirensis W13003	0	11	0	0	0	0	0	0
Advenella kashmirensis WT001	0	16	0	0	0	0	0	0
Advenella mimigardefordensis	0	38	10	0	0	0	0	0
Advenella sp. S44	0	510	46	0	0	0	87	0
Aequorivita antarctica	0	25	21	0	0	0	0	0
Aequorivita capsosiphonis	19	261	191	0	0	0	66	45
Aequorivita lipolytica	0	16	0	0	0	0	0	14
Aequorivita sinensis	0	29	20	0	0	0	36	16
Aequorivita soesokkakensis	0	0	0	0	0	0	14	0
Aequorivita sp.	0	10	0	0	0	0	0	0
Aequorivita sp. CIP111184	0	19	0	0	0	0	13	20
Aequorivita sp. H23M31	14	60	58	0	0	0	69	43
Aequorivita sublithincola	0	23	19	0	0	0	13	15
Aequorivita viscosa	0	30	30	0	0	0	34	43
Aequorivita vladivostokensis	0	10	0	0	0	0	0	0
Aeribacillus pallidus	0	0	0	0	13	0	0	0
Aerococcus sanguinicola	0	0	0	0	58	0	0	0
Aerococcus urinae	14	0	0	0	0	0	0	0
Aerococcus urinaeequi	0	0	0	0	21	36	22	0
Aeromicrobium camelliae	23	30	18	13	0	0	26	12
Aeromicrobium choanae	13	19	21	27	0	0	20	17
Aeromicrobium endophyticum	17	23	17	15	0	0	16	11
Aeromicrobium erythreum	13	31	13	12	0	0	19	0
Aeromicrobium marinum DSM 15272	0	0	10	0	0	0	0	16
Aeromicrobium massiliense	10	22	14	10	0	0	0	11
Aeromicrobium phragmitis	24	40	24	0	0	0	18	11
Aeromicrobium sp. A1-2	18	30	27	18	0	0	16	10
Aeromicrobium sp. IC_218	0	10	0	0	0	14	15	0
Aeromicrobium sp. PE09-221	28	76	56	24	0	37	56	168
Aeromicrobium sp. Root236	10	12	14	10	0	0	11	0
Aeromicrobium sp. Root344	0	15	11	0	0	0	12	0
Aeromicrobium sp. Root472D3	0	24	17	0	0	0	17	11
Aeromicrobium sp. Root495	14	12	10	0	0	0	12	0
Aeromonas	28	0	0	0	17	0	38	13
Aestuariimicrobium kwangyangense	0	0	0	0	0	0	11	0
Afifella pfennigii	0	0	0	0	0	0	12	0
Afipia broomeae	20	0	0	0	0	0	11	0
Aggregatibacter actinomycetemcomitans	10	0	0	0	0	0	0	0
Agrobacterium	18	11	10	0	0	0	17	0
Agrococcus baldri	0	29	10	0	0	0	0	0
Agrococcus casei LMG 22410	0	55	0	0	0	0	0	0
Agrococcus jenensis	0	13	0	0	0	0	0	0
Agrococcus lahaulensis	0	13	10	0	0	0	0	0
Agrococcus sp. Marseille-P2731	0	0	0	0	0	0	33	0
Agromyces atrinae	0	30	0	0	0	0	0	0
Agromyces italicus	0	10	0	0	0	0	0	0
Agromyces protaetiae	0	15	0	0	0	0	0	0
Agromyces sp. 23-23	0	13	0	0	0	0	0	0
Agromyces sp. H66	0	17	0	0	0	10	0	0
Agromyces sp. HY052	0	0	0	0	0	0	17	10
Agromyces sp. Soil535	10	0	0	0	0	0	0	0
Agromyces subbeticus	0	35	44	0	0	0	0	0
Aidingimonas halophila	52	0	0	22	0	0	58	26
Akkermansia muciniphila	10	0	0	0	0	0	0	0
Albibacterium bauzanense	0	25	22	0	0	0	12	10
Albimonas donghaensis	15	0	0	0	0	0	0	0
Alcaligenes faecalis subsp. faecalis NCIB 8687	0	29	0	0	0	0	0	0
Alcaligenes faecalis subsp. phenolicus	0	17	0	0	0	0	0	0
Alcanivorax dieselolei	16	0	0	0	0	0	0	13
Alcanivorax gelatiniphagus	600	38	12	0	16	10	46	205
Alcanivorax hongdengensis	12	0	0	0	0	0	0	0
Alcanivorax indicus	10	0	0	0	0	0	42	28
Alcanivorax mobilis	17	0	0	0	0	0	0	14
Alcanivorax pacificus	10	0	0	0	0	0	48	38
Alcanivorax sp. 24	10	0	0	0	0	0	0	12
Alcanivorax sp. DSM 26295	17	0	0	0	0	0	0	49
Alcanivorax sp. Nap_24	123	24	0	0	0	0	42	541
Alcanivorax xenomutans	0	0	0	0	0	0	0	10
Aldersonia kunmingensis	0	41	144	0	0	23	16	64
Algibacter	0	13	0	0	0	0	20	0
Algiphilus aromaticivorans	34	0	0	0	0	0	46	0
Algoriphagus resistens	0	0	0	0	0	0	17	0
Alicyclobacillus macrosporangiidus	0	0	0	0	0	0	14	0
Alicyclobacillus sacchari	15	0	0	64	0	0	50	14
Aliidiomarina taiwanensis	0	0	0	0	0	0	10	0
Aliifodinibius roseus	9362	0	0	162	0	0	24600	425
Aliifodinibius saliphilus	2074	0	0	32	0	0	1510	138
Aliifodinibius sediminis	1083	0	0	20	0	0	1933	37
Aliifodinibius sp. WN023	2859	0	0	41	0	0	2118	147
Aliihoeflea sp. 2WW	0	0	0	0	0	0	10	0
Alistipes sp. CAG:435	38	0	0	0	0	0	0	0
Alistipes sp. CAG:514	21	0	0	0	0	0	0	0
Alkalibacter saccharofermentans DSM 14828	0	0	0	0	11	12	0	0
Alkalibacterium gilvum	0	0	0	0	22	15	0	0
Alkalibaculum bacchi	23	0	0	55	216	111	143	25
Alkalihalobacillus alcalophilus	0	0	0	0	0	0	12	0
Alkalihalobacillus clausii	0	0	0	0	0	0	17	0
Alkalilimnicola ehrlichii MLHE-1	0	0	0	0	0	0	17	0
Alkaliphilus metalliredigens QYMF	0	0	0	0	45	23	20	0
Alkaliphilus oremlandii OhILAs	0	0	0	18	90	29	66	0
Alkaliphilus peptidifermentans DSM 18978	0	0	0	0	22	24	0	0
Alkaliphilus sp.	0	0	0	0	38	15	16	0
Alkaliphilus transvaalensis	0	0	0	16	50	24	33	0
Alloactinosynnema sp. L-07	44	13	26	14	20	157	56	97
Allofustis seminis	0	0	0	12	84	62	12	0
Allokutzneria albata	34	0	0	12	0	98	33	25
Allokutzneria sp. NRRL B-24872	36	0	14	10	0	92	31	30
Allonocardiopsis opalescens	44	12	0	31	0	59	91	22
Allorhizocola rhizosphaerae	16	0	0	0	0	22	27	15
Allosalinactinospora lopnorensis	1215	0	0	29	0	67	48	32
Alloscardovia	10	0	0	0	17	0	0	0
Alphaproteobacteria bacterium	288	11	10	19	0	34	207	26
Alphaproteobacteria bacterium HGW-Alphaproteobacteria-13	24	0	0	0	0	0	0	0
Alphaproteobacteria bacterium PA2	0	0	0	0	0	0	0	16
Alteribacillus	0	0	0	0	10	0	11	0
Alterileibacterium massiliense	80	0	0	0	14	0	0	0
Alteromonas	0	0	0	0	0	0	19	0
Aminicella lysinilytica	479	0	0	0	21	0	0	0
Aminiphilus circumscriptus	44	0	0	0	0	0	0	0
Aminipila sp. JN-18	308	0	0	14	169	16	15	0
Aminivibrio pyruvatiphilus	54	0	0	0	0	0	0	0
Aminobacterium colombiense	14	0	0	0	0	0	0	0
Aminobacterium mobile	32	0	0	0	0	0	0	0
Aminomonas paucivorans	104	0	0	0	0	0	0	0
Ammoniphilus oxalaticus	0	0	0	0	0	0	41	0
Amnibacterium flavum	0	15	0	0	0	0	0	0
Amnibacterium kyonggiense	0	10	0	0	0	0	0	0
Amphibacillus jilinensis	0	0	0	0	0	0	13	0
Amphibacillus sediminis	0	0	0	0	0	0	22	0
Amphibacillus xylanus	0	0	11	26	115	20	72	11
Amphiplicatus metriothermophilus	0	0	0	0	0	0	10	0
Amphritea	0	0	0	0	0	0	10	0
Amycolatopsis alba	42	0	0	19	0	30	48	27
Amycolatopsis albispora	356	21	31	113	36	234	357	264
Amycolatopsis alkalitolerans	298	36	51	110	44	253	277	227
Amycolatopsis antarctica	530	30	35	172	56	317	524	341
Amycolatopsis arida	630	40	46	188	78	335	539	455
Amycolatopsis australiensis	63	0	12	30	0	47	71	72
Amycolatopsis azurea	16	0	0	0	0	24	11	0
Amycolatopsis balhimycina DSM 5908	15	0	0	0	0	0	0	0
Amycolatopsis benzoatilytica	69	0	17	25	11	72	80	60
Amycolatopsis cihanbeyliensis	948	79	119	283	138	575	988	686
Amycolatopsis circi	36	0	12	14	0	68	50	43
Amycolatopsis coloradensis	31	0	0	10	0	35	39	27
Amycolatopsis decaplanina DSM 44594	13	0	0	0	0	12	0	0
Amycolatopsis eburnea	32	0	26	16	0	36	31	27
Amycolatopsis eurytherma	33	0	0	13	0	314	49	26
Amycolatopsis japonica	0	0	0	0	0	0	0	10
Amycolatopsis jejuensis	108	24	26	42	15	57	131	73
Amycolatopsis kentuckyensis	18	0	0	10	0	0	27	38
Amycolatopsis keratiniphila	62	0	0	14	0	38	54	21
Amycolatopsis lexingtonensis	18	0	0	0	0	17	22	31
Amycolatopsis lurida	29	0	0	12	0	33	25	18
Amycolatopsis marina	480	37	32	131	70	258	490	453
Amycolatopsis mediterranei	13	0	0	0	0	16	20	19
Amycolatopsis methanolica 239	22	0	0	0	0	0	29	15
Amycolatopsis nigrescens	454	31	43	171	51	379	464	291
Amycolatopsis niigatensis	81	0	0	17	0	136	44	50
Amycolatopsis nivea	0	0	0	0	0	13	11	0
Amycolatopsis orientalis	96	10	23	39	25	96	103	82
Amycolatopsis palatopharyngis	601	49	48	209	127	429	597	533
Amycolatopsis panacis	88	12	12	24	0	20	76	36
Amycolatopsis pretoriensis	51	0	0	17	0	56	43	37
Amycolatopsis regifaucium	33	0	0	12	0	26	47	23
Amycolatopsis rifamycinica	25	0	0	10	0	26	17	12
Amycolatopsis ruanii	55	0	15	14	0	107	46	32
Amycolatopsis rubida	0	0	0	0	0	22	25	12
Amycolatopsis saalfeldensis	156	29	35	79	17	140	182	179
Amycolatopsis sacchari	246	33	49	83	28	482	267	181
Amycolatopsis sp. ATCC 39116	51	13	10	15	0	63	81	61
Amycolatopsis sp. BJA-103	18	0	0	11	0	19	22	15
Amycolatopsis sp. CA-126428	27	0	0	0	11	23	26	17
Amycolatopsis sp. CA-128772	22	0	0	11	0	18	29	21
Amycolatopsis sp. CFH S0078	16	0	0	0	0	0	17	24
Amycolatopsis sp. KNN50.9b	54	0	0	43	0	0	113	20
Amycolatopsis sp. M39	0	0	0	15	0	15	17	23
Amycolatopsis sp. WAC 01376	16	0	0	0	0	14	12	0
Amycolatopsis sp. WAC 01416	0	0	0	0	0	0	11	0
Amycolatopsis sp. WAC 04169	11	0	0	0	0	0	0	0
Amycolatopsis sp. WAC 04182	0	0	0	0	0	11	0	23
Amycolatopsis suaedae	314	21	26	92	40	253	340	203
Amycolatopsis sulphurea	65	0	0	16	0	61	59	50
Amycolatopsis taiwanensis	346	61	68	129	67	337	342	288
Amycolatopsis thailandensis	10	0	0	0	0	17	15	17
Amycolatopsis thermalba	14	0	0	0	0	0	11	0
Amycolatopsis thermoflava	14	0	0	0	0	18	19	14
Amycolatopsis tolypomycina	48	0	0	13	0	25	46	31
Amycolatopsis vancoresmycina DSM 44592	15	0	0	0	0	0	0	0
Amycolatopsis vastitatis	134	10	0	28	19	51	100	82
Amycolatopsis xylanica	246	15	25	67	26	128	207	152
Anaerobacillus alkalidiazotrophicus	0	0	0	0	27	13	11	0
Anaerobacterium chartisolvens	0	0	0	0	23	13	10	0
Anaerobium acetethylicum	21	0	0	12	23	0	11	0
Anaerobranca californiensis	0	0	0	0	0	22	0	0
Anaerobranca gottschalkii	0	0	0	25	322	209	112	15
Anaerobutyricum hallii	13	0	0	0	0	0	0	0
Anaerococcus hydrogenalis DSM 7454	0	0	0	17	98	23	0	0
Anaerococcus lactolyticus	11	0	0	0	15	0	0	0
Anaerococcus marasmi	17	0	0	0	0	0	21	0
Anaerococcus mediterraneensis	14	0	0	0	0	0	0	0
Anaerococcus nagyae	0	0	0	0	0	0	12	0
Anaerococcus octavius	33	0	0	0	28	15	0	0
Anaerococcus prevotii	11	0	0	0	0	0	0	0
Anaerococcus sp. Marseille-P3625	10	0	0	0	0	0	0	0
Anaerococcus sp. Marseille-P3915	0	0	0	0	18	13	0	0
Anaerocolumna aminovalerica	31	0	0	37	78	37	39	12
Anaerocolumna jejuensis	0	0	0	10	20	0	0	0
Anaerocolumna xylanovorans	16	0	0	0	10	12	14	0
Anaerofustis stercorihominis	23	0	0	0	14	0	0	0
Anaerolinea thermolimosa	14	0	0	0	0	0	0	0
Anaerolinea thermophila	23	0	0	0	0	0	0	0
Anaerolineaceae bacterium	36	0	0	25	48	34	21	0
Anaerolineaceae bacterium oral taxon 439	13215	0	0	0	0	0	0	0
Anaerolineae bacterium	59	0	0	0	0	0	17	0
Anaerolineae bacterium 49_20	10	0	0	0	0	0	0	0
Anaerolineales bacterium	32	0	0	0	0	0	23	0
Anaeromassilibacillus senegalensis	0	0	0	0	11	0	0	0
Anaeromassilibacillus sp. An172	24	0	0	0	31	0	0	0
Anaeromassilibacillus sp. An200	0	0	0	0	10	0	0	0
Anaeromassilibacillus sp. Marseille-P4683	0	0	0	0	30	20	0	0
Anaeromicrobium sediminis	20	0	0	38	106	66	70	13
Anaeromusa acidaminophila	0	0	0	0	11	0	0	0
Anaerosacchriphilus polymeriproducens	0	0	0	12	101	0	11	0
Anaerosalibacter massiliensis	2847	56	155	7006	4945	2031	23843	4078
Anaerosalibacter sp. Marseille-P3206	247	20	21	828	2467	1353	1890	320
Anaerosphaera aminiphila DSM 21120	0	0	0	0	19	11	17	0
Anaerosphaera multitolerans	22	0	0	19	80	25	26	0
Anaerosphaera sp. HMSC064C01	0	0	0	0	35	24	0	0
Anaerosporobacter mobilis	11	0	0	0	17	0	12	0
Anaerostipes caccae DSM 14662	0	0	0	0	44	23	0	0
Anaerostipes hadrus	0	0	0	0	15	10	0	0
Anaerostipes sp. 494a	0	0	0	0	10	0	0	0
Anaerostipes sp. AF04-45	0	0	0	0	57	0	0	0
Anaerotignum lactatifermentans	26	0	20	0	18	0	0	0
Anaerotignum neopropionicum	21	0	0	41	199	155	51	11
Anaerotignum propionicum	18	0	0	12	51	0	0	0
Anaerotruncus colihominis DSM 17241	0	0	0	0	21	0	0	0
Anaerotruncus sp. 1XD22-93	14	0	0	0	0	0	0	0
Anaerovibrio lipolyticus	0	0	0	0	11	0	0	0
Anaerovirgula multivorans	34	0	0	59	217	89	206	21
Anaerovorax odorimutans	299	0	0	0	98	23	18	0
Andreesenia angusta	24	0	0	22	141	78	46	0
Aneurinibacillus soli	0	0	0	0	16	21	0	0
Aneurinibacillus sp. XH2	0	0	0	0	15	16	0	0
Aneurinibacillus tyrosinisolvens	0	0	0	0	22	0	20	0
Angelakisella massiliensis	0	0	0	0	69	0	0	0
Angustibacter sp. Root456	15	0	0	15	0	22	56	19
Anoxybacillus flavithermus	0	0	0	0	12	0	0	0
Anoxybacillus sp. BCO1	0	0	0	0	18	0	0	0
Anoxybacter fermentans	0	0	0	0	69	12	14	0
Anseongella ginsenosidimutans	33	0	0	0	0	0	71	0
Antarcticibacterium flavum	0	0	0	0	0	0	12	0
Antarctobacter heliothermus	0	0	0	0	0	0	10	0
Antribacter gilvus	12	0	0	11	0	10	19	0
Antricoccus suffuscus	202	182	200	178	10	46	346	172
Aphanizomenonaceae	0	0	0	0	0	0	15	0
Aquabacterium commune	17	0	0	0	0	0	0	0
Aquamicrobium defluvii	0	21	0	0	0	0	0	0
Aquamicrobium sp. LC103	14	0	0	0	0	0	26	0
Aquibacillus sp. BH258	0	0	0	0	0	0	17	0
Aquificaceae	11	0	0	0	0	0	0	0
Aquimarina brevivitae	0	0	0	0	0	0	14	0
Aquisalibacillus elongatus	0	0	0	0	0	0	10	0
Aquisalimonas asiatica	14	0	0	0	0	0	50	13
Arachidicoccus rhizosphaerae	10	21	0	0	0	0	12	0
Arachidicoccus soli	0	10	0	0	0	0	0	0
Arboricoccus pini	31	0	0	0	0	0	0	0
Arcanobacterium phocae	0	0	0	0	0	10	0	0
Archangium gephyra	12	0	0	0	0	0	0	0
Arcobacter	32	0	0	0	23	0	17	0
Ardenticatenaceae	12	0	0	0	0	0	0	0
Arenibacter algicola	10	0	0	0	0	0	0	0
Arenibacter certesii	0	0	0	0	0	0	12	0
Arenibacter nanhaiticus	0	0	0	0	0	0	13	0
Arenibacter sp. AK53	0	0	0	0	0	0	10	0
Arenibacter sp. ARW7G5Y1	10	0	0	0	0	0	0	0
Arhodomonas aquaeolei	80	0	0	0	0	0	175	32
Armatimonadetes bacterium CG_4_10_14_0_8_um_filter_66_14	0	0	0	0	0	0	12	0
Arsenicicoccus bolidensis	0	0	0	0	0	0	17	13
Arsenicicoccus sp. oral taxon 190	0	0	0	0	0	10	0	0
Arthrobacter alpinus	0	38	26	0	0	11	13	0
Arthrobacter castelli	396	108	105	136	25	107	385	276
Arthrobacter crystallopoietes	24	69	35	20	0	48	38	37
Arthrobacter glacialis	15	12	0	0	0	0	0	0
Arthrobacter livingstonensis	0	11	0	0	0	10	11	0
Arthrobacter luteolus	0	12	0	0	0	17	10	12
Arthrobacter psychrochitiniphilus	0	27	16	0	0	0	0	0
Arthrobacter psychrolactophilus	0	0	0	0	0	0	12	0
Arthrobacter rhombi	0	30	17	0	0	0	0	0
Arthrobacter saudimassiliensis	0	0	10	0	0	0	12	22
Arthrobacter sp. 24S4-2	0	0	0	0	0	0	0	11
Arthrobacter sp. 35W	0	0	0	0	0	12	0	10
Arthrobacter sp. 4R501	0	10	0	0	0	0	0	0
Arthrobacter sp. Bz4	0	34	0	0	0	0	0	0
Arthrobacter sp. CAU 1506	0	10	0	0	0	0	0	0
Arthrobacter sp. H14	52	24	12	18	0	29	62	49
Arthrobacter sp. H20	0	12	0	0	0	0	0	0
Arthrobacter sp. H5	0	13	12	0	0	0	12	16
Arthrobacter sp. Hiyo8	0	0	13	0	0	11	0	0
Arthrobacter sp. MYb213	0	10	0	0	0	0	0	0
Arthrobacter sp. MYb227	0	10	11	0	0	0	0	0
Arthrobacter sp. ok362	0	0	0	0	0	17	0	0
Arthrobacter sp. PAMC 25486	0	378	152	0	0	0	0	0
Arthrobacter sp. Soil736	0	0	0	0	0	0	10	0
Arthrobacter sp. Soil762	0	0	0	0	0	53	15	0
Arthrobacter sp. UCD-GKA	0	0	0	0	0	56	0	0
Arthrobacter sp. UNC362MFTsu5.1	0	12	0	0	0	0	0	0
Arthrobacter woluwensis	0	16	0	0	0	0	0	0
Asaccharospora irregularis DSM 2635	0	0	0	0	17	0	0	0
Asanoa ferruginea	22	0	10	12	0	0	20	12
Asanoa hainanensis	0	0	0	0	0	0	20	0
Asanoa ishikariensis	0	0	0	0	0	0	14	0
Atopobacter sp. AH10	12	0	0	0	0	0	0	0
Atopobium sp. oral taxon 810 str. F0209	17	0	0	0	0	0	0	0
Atopostipes suicloacalis	0	0	0	0	97	32	49	0
Aurantimonas coralicida	0	0	0	0	0	0	23	0
Auraticoccus monumenti	12	34	25	0	0	13	21	0
Aureimonas	21	0	0	0	0	0	17	0
Auritidibacter sp. Marseille-P8566	0	16	0	0	0	0	0	0
Auritidibacter sp. NML120779	0	336	67	0	0	0	0	0
Avrilella dinanensis	0	0	0	0	0	0	13	0
Azoarcus pumilus	0	0	0	0	0	0	12	0
Azospirillum brasilense	0	0	0	0	0	0	14	0
Azospirillum halopraeferens	0	0	0	0	0	0	10	0
Bacilli bacterium	0	0	18	0	0	0	11	12
Bacilli bacterium VT-13-104	0	0	0	0	0	0	20	0
Bacilliculturomica massiliensis	229	0	0	12	177	22	15	0
Bacillus alkalitelluris	0	0	0	0	10	0	12	0
Bacillus alveayuensis	0	0	0	0	0	0	10	0
Bacillus amyloliquefaciens	0	0	0	0	57	23	12	0
Bacillus anthracis	0	0	0	0	0	0	0	23
Bacillus aquimaris	0	0	0	0	17	0	11	0
Bacillus azotoformans MEV2011	0	0	16	0	0	0	0	0
Bacillus badius	0	0	0	0	0	0	16	0
Bacillus cereus	46	0	33	70	102	48	62	12
Bacillus circulans	0	0	0	0	0	0	11	0
Bacillus coagulans	0	0	11	0	20	0	36	0
Bacillus cytotoxicus	0	0	0	12	0	0	14	0
Bacillus endophyticus	0	0	0	0	13	0	29	0
Bacillus filamentosus	0	0	0	0	11	0	0	0
Bacillus fordii	0	0	0	0	0	0	14	0
Bacillus fortis	0	0	0	0	0	0	14	0
Bacillus freudenreichii	0	0	0	0	0	0	11	0
Bacillus galactosidilyticus	0	0	0	0	17	0	46	10
Bacillus horikoshii	0	0	0	0	15	19	0	0
Bacillus humi	0	0	0	0	0	0	16	0
Bacillus lentus	0	0	10	0	0	0	43	0
Bacillus licheniformis	0	0	0	0	17	0	0	0
Bacillus marinisedimentorum	0	0	0	0	0	0	11	0
Bacillus marisflavi	0	0	0	0	14	25	14	0
Bacillus massiliosenegalensis	0	0	0	0	54	0	0	0
Bacillus megaterium	0	0	0	0	17	17	28	0
Bacillus niameyensis	0	0	0	10	0	0	31	0
Bacillus oleivorans	0	0	0	0	0	0	10	0
Bacillus onubensis	0	0	0	0	40	28	10	0
Bacillus paralicheniformis	0	0	0	27	0	0	0	0
Bacillus populi	0	0	0	0	0	0	11	0
Bacillus pseudomycoides	0	0	0	0	14	0	35	0
Bacillus pumilus	0	0	0	0	0	0	10	0
Bacillus rubiinfantis	0	0	0	0	16	14	0	0
Bacillus safensis	0	0	0	13	0	0	0	0
Bacillus saganii	0	0	0	0	10	0	0	0
Bacillus salarius	0	0	0	0	0	0	10	0
Bacillus sp. 03113	0	0	0	0	20	0	0	0
Bacillus sp. AFS073361	0	0	0	0	0	0	11	0
Bacillus sp. B14905	0	0	0	0	12	0	0	0
Bacillus sp. D386	0	0	0	0	0	10	0	0
Bacillus sp. es.036	0	0	0	0	0	0	11	0
Bacillus sp. FJAT-27916	0	0	0	0	0	0	18	0
Bacillus sp. FJAT-44876	11	0	0	0	0	0	30	0
Bacillus sp. FJAT-45086	0	0	0	0	35	23	0	0
Bacillus sp. FJAT-45505	0	0	0	0	0	0	11	0
Bacillus sp. LLTC93	0	0	0	0	10	0	0	0
Bacillus sp. M6-12	0	0	0	0	12	0	0	0
Bacillus sp. Marseille-P3661	0	0	0	0	16	0	0	0
Bacillus sp. OxB-1	0	0	0	0	0	0	26	0
Bacillus sp. URHB0009	0	0	0	0	12	0	0	0
Bacillus sp. VT-16-64	12	0	20	20	16	14	54	0
Bacillus sporothermodurans	0	0	14	0	11	0	15	0
Bacillus subtilis	0	0	0	0	12	0	10	0
Bacillus terrae	0	0	0	0	0	0	72	0
Bacillus thermoamylovorans	0	0	13	0	0	0	15	0
Bacillus thuringiensis	19	61	0	25	54	25	24	0
Bacillus toyonensis	30	0	19	32	24	0	16	0
Bacillus wiedmannii	10	0	0	0	0	0	0	0
bacterium	177	15	21	30	54	32	152	16
bacterium BMS3Bbin01	16	0	0	0	0	0	0	0
bacterium BMS3Bbin10	205	0	0	0	0	0	42	0
bacterium enrichment culture clone fosmid MGS-K1	0	0	0	0	0	0	28	0
bacterium HR16	0	0	0	0	0	0	14	0
bacterium HR26	57	0	0	0	0	0	20	0
bacterium HR28	13	0	0	0	0	0	0	0
bacterium HR36	0	0	0	0	0	0	21	0
bacterium HR39	19	0	0	0	0	0	0	0
bacterium HR40	51	0	0	0	0	0	11	0
Bacteroidales bacterium	11	0	0	0	0	0	10	0
Bacteroidales bacterium 52_46	0	0	0	0	16	0	0	0
Bacteroidales bacterium Barb7	0	0	0	0	17	18	0	0
Bacteroides fragilis	0	40	34	0	0	0	0	0
Bacteroides sp. CAG:1060	11	0	0	0	0	0	0	0
Bacteroides sp. CAG:1060_57_27	13	0	0	0	0	0	0	0
Bacteroides sp. CAG:545	36	0	0	0	0	0	0	0
Bacteroides sp. CAG:709	26	0	0	0	0	0	0	0
Bacteroides sp. CAG:770	15	0	0	0	0	0	0	0
Bacteroides sp. SM23_62	0	0	0	0	0	0	20	0
Bacteroidetes bacterium	790	36	22	24	22	24	344	42
Bacteroidetes bacterium CG12_big_fil_rev_8_21_14_0_65_60_17	10	0	0	0	0	0	0	0
Bacteroidetes bacterium HGW-Bacteroidetes-17	0	0	0	11	125	151	49	0
Bacteroidetes bacterium HLUCCA01	69	0	0	0	0	0	42	0
Bacteroidetes bacterium oral taxon 272 str. F0290	76	0	0	0	0	0	0	0
Bacteroidetes bacterium QH_7_62_13	10	0	0	0	0	0	0	0
Bacteroidetes bacterium QS_1_65_9	10	0	0	0	0	0	0	0
Bacteroidetes bacterium QS_9_68_14	12	0	0	0	0	0	0	0
Bacteroidetes bacterium SW_11_45_7	0	0	0	0	0	0	12	0
Bacteroidetes bacterium SW_9_63_38	11	0	0	0	0	0	12	0
Bacteroidetes oral taxon 274 str. F0058	27	0	0	0	0	0	0	0
Balneola sp.	116	0	0	0	0	0	53	0
Balneola sp. EhC07	178	0	0	0	0	0	90	0
Balneola vulgaris	130	0	0	0	0	0	65	0
Bariatricus massiliensis	17	0	0	0	0	0	0	0
Barrientosiimonas humi	0	0	0	0	0	0	19	12
Bathymodiolus platifrons methanotrophic gill symbiont	0	0	0	0	0	0	10	0
Bauldia litoralis	0	0	0	0	0	0	13	0
Bdellovibrio	20	0	0	0	0	0	0	0
Beijerinckiaceae	15	0	0	0	0	0	17	0
Bellilinea caldifistulae	11	0	0	0	0	0	0	0
Betaproteobacteria bacterium	49	0	0	17	0	18	64	12
Betaproteobacteria bacterium HGW-Betaproteobacteria-12	0	0	0	0	0	0	17	0
Betaproteobacteria bacterium RIFCSPLOWO2_12_FULL_62_13	0	0	0	0	0	0	10	0
Betaproteobacteria bacterium RIFCSPLOWO2_12_FULL_66_14	0	0	0	0	0	0	12	0
Beutenbergia cavernae	83	29	17	21	0	0	200	76
Bhargavaea cecembensis	0	0	0	0	0	0	13	0
Bifidobacterium adolescentis L2-32	0	10	0	0	0	0	0	33
Bifidobacterium biavatii	0	0	0	0	14	0	0	0
Bifidobacterium longum	0	10	0	0	0	0	0	0
Bifidobacterium margollesii	0	10	22	0	0	0	0	0
Bifidobacterium pseudolongum subsp. globosum	0	10	0	0	0	0	0	0
Biomaibacter acetigenes	0	0	0	0	16	13	12	0
Bizionia sp. APA-3	0	0	0	0	0	0	13	0
Blastocatellia bacterium AA13	0	0	0	0	0	0	12	0
Blastococcus aggregatus	0	0	0	0	0	10	0	0
Blastococcus colisei	0	0	0	10	0	0	24	0
Blastococcus endophyticus	0	0	0	0	0	11	0	0
Blastococcus saxobsidens DD2	0	0	0	0	0	0	0	19
Blastococcus sp. CCUG 61487	0	0	14	0	0	0	0	0
Blastococcus sp. CT_GayMR16	12	0	0	0	0	0	12	0
Blastococcus sp. CT_GayMR19	22	12	26	55	0	0	102	0
Blastococcus sp. CT_GayMR20	18	0	0	0	0	0	41	16
Blastococcus sp. DSM 44270	0	0	0	0	0	0	10	0
Blastococcus sp. DSM 44272	18	0	0	0	0	25	10	0
Blastococcus sp. DSM 46786	25	0	0	11	0	16	44	18
Blastococcus sp. DSM 46838	17	0	0	0	0	33	11	0
Blastococcus sp. Marseille-P5729	13	0	11	0	0	16	26	14
Blastococcus sp. TF02-8	13	0	0	0	0	0	0	0
Blastococcus sp. TF02A-26	30	0	0	0	0	0	24	0
Blastococcus sp. TF02A-30	18	0	11	0	0	0	0	0
Blastococcus sp. URHD0036	19	0	0	0	0	0	0	0
Blastopirellula cremea	39	0	0	0	0	0	140	0
Blastopirellula marina DSM 3645	36	0	0	0	0	0	110	0
Blastopirellula sp.	59	0	0	0	0	0	206	0
Blautia argi	11	0	0	0	0	0	0	0
Blautia obeum ATCC 29174	0	0	0	0	88	25	10	0
Blautia producta	0	0	0	0	206	0	0	0
Blautia wexlerae	0	0	0	0	90	36	16	0
Bogoriella caseilytica	31	39	20	18	0	10	18	0
Bordetella bronchiseptica 980-2	116	0	46	73	0	0	0	0
Botryobacter ruber	15	0	0	0	0	0	0	0
Bowdeniella nasicola	12	18	0	0	0	0	14	0
Brachybacterium alimentarium	11	23696	2081	50	155	40	23	33
Brachybacterium avium	0	843	124	11	0	0	0	0
Brachybacterium endophyticum	13	192	97	15	0	0	11	0
Brachybacterium faecium	23	3023	537	15	13	0	14	0
Brachybacterium ginsengisoli	0	688	116	0	0	0	0	0
Brachybacterium massiliense	12	657	210	0	0	0	46	0
Brachybacterium muris UCD-AY4	0	22	10	0	0	0	0	0
Brachybacterium nesterenkovii	0	95	32	0	0	0	0	0
Brachybacterium paraconglomeratum	0	112	40	0	0	0	0	0
Brachybacterium phenoliresistens	0	189	87	0	0	0	10	0
Brachybacterium saurashtrense	0	335	90	0	0	0	0	0
Brachybacterium sp. AG952	0	61	20	0	0	0	0	0
Brachybacterium sp. EE-P12	0	546	200	0	0	0	0	0
Brachybacterium sp. HMSC06H03	0	125	20	0	0	0	0	0
Brachybacterium sp. JB7	0	232	26	0	0	0	0	0
Brachybacterium sp. P6-10-X1	22	3106	1396	30	24	60	49	25
Brachybacterium sp. SGAir0954	0	254	97	0	0	0	0	0
Brachybacterium sp. sponge	10	159	45	0	0	0	0	0
Brachybacterium sp. SW0106-09	0	148	32	0	0	0	0	0
Brachybacterium sp. UMB0905	0	304	138	0	0	0	0	0
Brachybacterium sp. YJGR34	0	985	230	0	0	0	0	0
Brachybacterium squillarum	0	184	106	0	0	0	0	0
Brachybacterium timonense	0	127	64	0	46	28	14	0
Brachybacterium vulturis	27	979	237	11	0	12	0	0
Brachyspira	35	0	0	0	25	0	30	0
Bradymonas sediminis	28	15	51	0	0	0	513	162
Bradyrhizobium canariense	10	0	0	0	0	0	30	0
Bradyrhizobium elkanii	10	0	0	0	0	0	0	0
Bradyrhizobium ottawaense	0	0	0	0	0	0	17	0
Branchiibius hedensis	0	0	0	0	0	0	17	0
Branchiibius sp. NY16-3462-2	0	0	0	0	0	0	0	15
Brevefilum fermentans	0	0	0	0	12	0	0	0
Brevibacillus fortis	0	0	0	0	0	10	0	0
Brevibacillus laterosporus	0	0	0	0	28	0	0	0
Brevibacillus massiliensis	0	0	0	0	0	0	12	0
Brevibacillus reuszeri	0	0	0	0	0	0	10	0
Brevibacillus sp. CHY01	0	0	0	0	14	0	0	0
Brevibacterium album	13	245	46	0	0	0	14	15
Brevibacterium antiquum CNRZ 918	0	412	173	0	13	0	0	0
Brevibacterium aurantiacum	35	17159	5616	51	609	177	84	78
Brevibacterium casei CIP 102111	0	91	0	0	0	0	0	0
Brevibacterium casei S18	0	35	0	0	0	0	0	0
Brevibacterium epidermidis	0	621	69	0	11	0	0	0
Brevibacterium ihuae	0	49	20	0	0	0	10	12
Brevibacterium iodinum ATCC 49514	0	68	0	0	0	0	0	0
Brevibacterium jeotgali	0	375	98	0	0	11	14	0
Brevibacterium linens ATCC 9172	0	1077	149	0	36	0	0	0
Brevibacterium luteolum	0	177	26	0	0	14	0	13
Brevibacterium mcbrellneri	0	13	0	0	0	0	0	0
Brevibacterium paucivorans	0	14	0	0	0	0	0	0
Brevibacterium ravenspurgense	0	119	16	0	0	0	0	0
Brevibacterium sandarakinum	18	4098	1672	11	87	70	16	20
Brevibacterium senegalense	0	387	83	0	0	0	10	16
Brevibacterium siliguriense	0	1694	219	0	41	0	0	0
Brevibacterium sp. 239c	13	9999	4858	38	609	120	131	100
Brevibacterium sp. 2SA	0	49	10	0	0	0	0	0
Brevibacterium sp. CS2	0	112	28	0	0	0	0	10
Brevibacterium sp. HMSC07C04	0	37	0	0	0	0	0	0
Brevibacterium sp. HMSC08F02	0	13	0	0	0	0	0	0
Brevibacterium sp. HMSC22B09	0	134	0	0	0	0	0	0
Brevibacterium sp. MG-1	0	1299	96	0	27	0	0	0
Brevibacterium sp. Mu109	0	883	92	0	10	0	13	0
Brevibacterium sp. S111	17	90485	5479	70	2549	31	84	72
Brevibacterium sp. S22	0	3491	393	0	104	18	18	11
Brevibacterium sp. VCM10	0	710	91	0	0	0	0	0
Brevibacterium sp. XM4083	0	156	30	0	0	0	0	0
Brevibacterium yomogidense	11	115	36	0	0	0	0	0
Brevilactibacter flavus	0	472	29	0	0	0	0	0
Brevilactibacter sinopodophylli	16	0	0	11	0	0	20	35
Brochothrix thermosphacta	0	0	0	0	20	0	0	0
Brucella	10	18	25	0	0	0	13	0
Brumimicrobium glaciale	0	0	11	0	0	0	13	0
Brumimicrobium salinarum	0	0	0	0	0	0	15	0
Brumimicrobium sp. C305	0	18	0	0	0	0	17	0
Buchananella hordeovulneris	16	16	15	0	0	0	0	0
Bulleidia extructa	41	0	0	0	0	0	0	0
Burkholderia gladioli	0	0	0	0	0	0	0	17
Burkholderia multivorans	102	154	90	131	14	0	12	0
Burkholderia ubonensis	10	0	0	0	0	0	0	0
Burkholderiaceae bacterium	35	20	52	0	0	0	23	0
Burkholderiales bacterium	11	0	0	0	0	0	12	0
Butyricicoccus porcorum	18	0	0	0	19	0	0	0
Butyricicoccus sp. 1XD8-22	12	0	0	0	0	0	31	0
Butyricimonas	12	0	0	0	0	0	0	0
Butyrivibrio fibrisolvens	12	0	0	0	10	0	0	0
Butyrivibrio sp. CAG:318	0	0	0	0	15	0	0	0
Butyrivibrio sp. M55	17	0	0	0	0	0	0	0
Butyrivibrio sp. NC3005	0	0	0	0	12	0	0	0
Caballeronia	16	0	0	0	0	0	28	0
Caenispirillum salinarum	0	0	0	0	0	0	11	0
Caldanaerobacter subterraneus	0	0	0	0	21	0	12	0
Caldanaerobius fijiensis	0	0	0	0	0	0	10	0
Calderihabitans maritimus	0	0	0	0	10	0	0	0
Caldibacillus debilis	0	0	0	0	0	0	11	0
Caldicellulosiruptor	23	0	0	0	78	46	28	0
Caldicoprobacter faecalis	0	0	0	0	10	0	17	0
Caldicoprobacter oshimai	0	0	0	10	54	29	17	0
Caldilineae bacterium	23	0	0	18	0	0	39	0
Caldisalinibacter kiritimatiensis	29	0	0	74	435	254	174	31
Caldiserica/Cryosericota group	0	0	0	0	10	0	0	0
Caldithrix sp.	11	0	0	0	0	0	13	0
Calditrichaeota bacterium	35	0	0	0	0	0	24	0
Calidifontibacter indicus	0	42	60	0	0	12	0	0
Caloramator australicus	0	0	0	0	21	0	0	0
Caloramator fervidus	0	0	0	0	16	13	11	0
Caloramator mitchellensis	0	0	0	0	15	0	0	0
Caloramator proteoclasticus DSM 10124	14	0	0	0	0	0	43	0
Caloramator quimbayensis	0	0	0	18	86	37	30	0
Caloramator sp. E03	0	0	0	0	13	12	0	0
Caloranaerobacter azorensis DSM 13643	0	0	0	0	16	0	13	0
Caloranaerobacter azorensis H53214	0	10	0	0	155	15	0	0
Caloranaerobacter ferrireducens	0	0	0	12	65	38	21	0
Caloranaerobacter sp. TR13	15	0	0	12	71	37	34	0
Caminicella sporogenes	10	0	0	16	102	56	53	0
Campylobacter blaseri	0	0	0	0	10	0	0	0
Campylobacter coli	0	0	0	12	0	0	0	0
Campylobacter concisus	49	0	0	0	19	0	0	0
Campylobacter hepaticus	44	0	22	61	0	0	0	0
Campylobacter jejuni subsp. jejuni	0	0	0	14	0	0	0	0
Campylobacter pinnipediorum	0	0	0	0	56	68	17	0
Campylobacter rectus RM3267	19	0	0	0	0	0	0	0
Campylobacter showae	19	0	0	0	0	0	0	0
candidate division BRC1 bacterium SM23_51	11	0	0	0	0	0	0	0
candidate division KSB1 bacterium	20	0	0	0	0	0	31	0
candidate division KSB3 bacterium	13	0	0	0	0	0	0	0
candidate division Zixibacteria bacterium	12	0	0	0	0	0	19	0
Candidatus [Bacteroides] periocalifornicus	13	0	0	0	0	0	0	0
Candidatus Aerophobetes bacterium	10	0	0	0	0	0	18	0
Candidatus Aminicenantes bacterium	13	0	0	0	0	0	12	0
Candidatus Aminicenantes bacterium RBG_16_63_16	0	0	0	0	0	0	10	0
Candidatus Arthromitus sp. SFB-turkey	0	0	0	0	13	12	0	0
Candidatus Atribacteria bacterium HGW-Atribacteria-1	0	0	0	0	0	0	12	0
Candidatus Babela massiliensis	0	20	0	0	0	0	0	0
Candidatus Bipolaricaulota	15	0	0	0	0	0	0	0
Candidatus Blastococcus massiliensis	0	0	0	0	0	11	0	0
Candidatus Cloacimonetes	10	0	0	0	17	12	0	0
Candidatus Competibacteraceae	14	0	0	0	0	0	28	0
Candidatus Cyclonatronum proteinivorum	60	0	0	0	0	0	35	0
Candidatus Dadabacteria bacterium	14	0	0	0	0	0	23	0
Candidatus Delongbacteria bacterium	0	0	0	0	253	176	49	0
Candidatus Dormibacteraeota bacterium	26	0	14	25	0	0	37	18
Candidatus Eisenbacteria bacterium	11	0	0	0	0	0	15	0
Candidatus Endomicrobium trichonymphae	298	0	0	0	0	0	0	0
Candidatus Entotheonella serta	11	0	0	0	0	0	0	0
Candidatus Frackibacter sp. T328-2	0	0	0	0	41	29	13	0
Candidatus Frackibacter sp. WG11	0	0	0	0	0	18	0	0
Candidatus Frankia californiensis	25	0	0	0	0	20	21	13
Candidatus Handelsmanbacteria bacterium RIFCSPLOWO2_12_FULL_64_10	18	0	0	13	0	0	118	0
Candidatus Hydrogenedentes bacterium	0	0	0	0	0	0	25	0
Candidatus Izimaplasma sp. HR2	0	0	0	0	0	0	25	0
Candidatus Kaiserbacteria	17	0	0	0	0	0	0	0
Candidatus Kuenenia stuttgartiensis	0	0	0	0	0	10	0	0
Candidatus Latescibacteria bacterium	0	0	0	0	0	0	14	0
Candidatus Lindowbacteria	23	0	0	0	0	0	0	0
Candidatus Lumbricidophila eiseniae	0	81	0	0	0	0	19	12
Candidatus Margulisbacteria	17	0	0	0	0	0	0	0
Candidatus Marinimicrobia bacterium	13	0	0	0	0	0	13	0
Candidatus Microthrix parvicella RN1	28	0	0	0	0	0	15	0
Candidatus Moanabacter tarae	0	0	0	0	0	0	13	0
Candidatus Moduliflexus flocculans	10	0	0	0	0	0	0	0
Candidatus Muproteobacteria	0	0	0	0	0	0	24	0
Candidatus Nanosynsacchari sp. TM7_ANC_38.39_G1_1	220	0	0	0	0	0	0	0
Candidatus Nanosynsacchari sp. TM7_G1_3_12Alb	68	0	0	0	0	0	0	0
Candidatus Nitrosoglobus terrae	37	0	0	0	0	0	0	0
Candidatus Nitrospira inopinata	0	0	0	0	0	0	12	0
Candidatus Nomurabacteria	14	0	0	0	0	0	0	0
Candidatus Omnitrophica bacterium	16	0	0	0	0	0	35	0
Candidatus Paracaedibacteraceae	0	16	0	0	0	0	0	0
Candidatus Pelagibacter	11	0	0	0	0	0	0	0
Candidatus Phytoplasma	0	0	0	0	11	0	0	0
Candidatus Planktophila	20	0	0	18	0	10	30	19
Candidatus Poribacteria bacterium	38	0	0	19	0	0	80	0
Candidatus Rickettsiella isopodorum	0	0	19	0	0	0	0	0
Candidatus Roizmanbacteria	11	0	0	0	0	0	0	0
Candidatus Rokubacteria bacterium	96	26	19	47	207	18	120	23
Candidatus Saccharibacteria bacterium	79	0	0	0	0	0	0	0
Candidatus Saccharibacteria bacterium 32-49-12	11	0	0	0	0	0	0	0
Candidatus Saccharibacteria bacterium 32-50-10	30	0	0	0	0	0	0	0
Candidatus Saccharibacteria bacterium 32-50-13	11	0	0	0	0	0	0	0
Candidatus Saccharimonas aalborgensis	18	0	0	0	0	0	0	0
Candidatus Saccharimonas sp.	1993	0	0	0	0	0	0	0
Candidatus Saganbacteria	10	0	0	0	0	0	0	0
Candidatus Scalindua	0	0	0	0	0	0	12	0
Candidatus Soleaferrea massiliensis	0	0	0	0	71	0	0	0
Candidatus Stoquefichus	0	0	0	0	12	0	0	0
Candidatus Streptomyces philanthi	0	0	34	0	0	30	0	0
Candidatus Sulfotelmatobacter	0	0	0	0	0	0	10	0
Candidatus Thermofonsia Clade 2 bacterium	17	0	0	0	0	0	0	0
Candidatus Thiodictyon syntrophicum	0	0	0	0	0	0	16	0
Candidatus Thiosymbion oneisti	0	0	0	0	0	0	11	0
Candidatus Vecturithrix granuli	0	0	0	0	13	0	20	0
Candidimonas bauzanensis	10	0	0	0	0	0	0	0
Candidimonas sp.	32	0	0	0	0	0	38	0
Capnocytophaga sputigena	11	0	0	0	0	0	0	0
Caproiciproducens galactitolivorans	12	0	0	0	21	0	0	0
Caproiciproducens sp. NJN-50	18	0	0	0	19	0	0	0
Cardiobacterium valvarum	12	0	0	0	0	0	0	0
Carnobacterium funditum	0	0	0	0	11	0	0	0
Carnobacterium iners	0	0	0	14	0	0	17	0
Carnobacterium inhibens	0	0	0	0	10	0	0	0
Carnobacterium mobile	0	0	0	0	19	0	0	0
Castellaniella defragrans 65Phen	0	0	0	0	0	0	13	0
Castellaniella sp.	13	0	0	0	0	0	12	0
Catalinimonas alkaloidigena	22	0	0	0	0	0	34	0
Catellatospora citrea	15	0	0	12	0	0	28	12
Catelliglobosispora koreensis	15	0	0	0	0	0	19	10
Catenulispora acidiphila	0	0	15	17	0	12	25	11
Catenulispora sp. 13_1_20CM_3_70_7	14	15	0	14	0	12	28	0
Catenuloplanes japonicus	12	0	0	0	0	22	17	0
Catonella morbi ATCC 51271	43	0	0	0	0	0	0	0
Cecembia calidifontis	11	0	0	0	0	0	0	0
Celeribacter	11	0	0	0	0	0	0	0
Cellulomonas bogoriensis	10	10	0	0	0	0	23	0
Cellulomonas carbonis	0	10	0	0	0	0	0	0
Cellulomonas cellasea	0	0	0	0	0	0	12	0
Cellulomonas massiliensis	0	0	0	0	0	0	10	0
Cellulomonas sp. 73-92	0	12	0	0	0	0	0	0
Cellulomonas sp. B6	11	0	0	0	0	0	49	20
Cellulomonas sp. HLT2-17	11	0	0	0	0	0	13	0
Cellulomonas sp. KH9	0	0	0	0	0	0	40	13
Cellulomonas sp. KRMCY2	0	0	13	0	0	0	15	0
Cellulomonas sp. NEAU-YY56	0	11	0	0	0	0	12	0
Cellulomonas sp. PhB143	11	0	0	0	0	0	11	11
Cellulomonas sp. PhB150	0	0	0	0	0	28	0	0
Cellulomonas sp. WB94	0	14	10	0	0	0	15	0
Cellulomonas timonensis	11	0	0	0	0	0	12	12
Cellulophaga	0	0	0	0	0	0	17	12
Cellulosilyticum ruminicola	0	0	0	18	25	0	20	0
Cellulosilyticum sp. I15G10I2	11	0	0	74	45	27	23	0
Cellulosilyticum sp. WCF-2	0	0	0	25	0	0	0	0
Cellulosimicrobium cellulans	71	18	22	19	0	12	48	25
Cellvibrio	12	0	0	0	0	0	11	10
Cellvibrionales bacterium	0	0	0	0	0	0	11	0
Cetobacterium somerae	0	0	0	0	23	18	0	0
Chelativorans sp. BNC1	0	0	0	0	0	0	15	0
Chelativorans sp. J32	0	0	0	0	0	0	17	0
Chelatococcus	10	0	0	0	0	0	14	0
Chitinophaga alhagiae	0	0	0	0	0	0	10	0
Chitinophaga eiseniae	0	0	0	0	0	0	15	0
Chitinophagaceae bacterium	66	64	14	0	0	0	88	32
Chlamydia abortus	15	38	14	41	43	0	19	0
Chlamydia psittaci 03DC35	0	0	0	0	29	0	0	0
Chlamydia psittaci 04DC42	0	23	0	0	13	0	0	0
Chlamydia trachomatis	97	0	39	193	85	14	16	0
Chloracidobacterium thermophilum	12	0	0	0	0	0	0	0
Chlorobium	11	0	0	0	0	0	10	0
Chloroflexi bacterium	628	61	56	244	44	133	521	179
Chloroflexi bacterium 44-23	13	0	0	0	0	0	0	0
Chloroflexi bacterium HGW-Chloroflexi-10	19	0	0	0	0	0	0	0
Chloroflexi bacterium HGW-Chloroflexi-6	15	0	0	0	0	0	0	0
Chloroflexi bacterium HGW-Chloroflexi-8	12	0	0	0	0	0	0	0
Chloroherpeton thalassium	18	0	0	0	0	0	21	0
Christensenella sp. AF73-05CM02	10	0	0	0	0	0	0	0
Chromatiales bacterium	10	0	0	0	0	0	0	0
Chromatiales bacterium (ex Bugula neritina AB1)	0	0	0	0	0	0	18	0
Chromobacterium	0	0	0	0	0	0	13	0
Chromohalobacter canadensis	0	0	0	0	0	0	46	0
Chromohalobacter japonicus	32	0	0	0	0	0	36	0
Chromohalobacter marismortui	0	0	0	0	0	0	24	0
Chromohalobacter salexigens	0	0	0	0	0	0	25	0
Chroococcaceae	0	0	0	0	0	0	11	0
Chryseobacterium sp.	0	0	0	0	0	0	12	0
Chryseolinea	12	0	0	0	0	0	12	0
Chthoniobacter flavus	10	0	0	0	0	0	16	0
Citricoccus massiliensis	0	0	37	0	41	27	23	0
Citricoccus muralis	13	46	18	0	0	10	29	25
Citricoccus sp. CH26A	0	11	11	0	0	0	13	0
Citrobacter	0	0	0	11	0	0	0	0
Clavibacter michiganensis subsp. michiganensis	0	16	0	0	0	0	0	0
Cloacibacillus evryensis	10	0	0	0	0	0	0	0
Cloacibacillus porcorum	62	0	0	0	0	0	0	0
Cloacibacillus sp. An23	61	0	0	0	0	0	0	0
Cloacibacterium normanense	0	0	0	26	0	0	0	0
Clostridia bacterium	43	0	0	10	60	37	24	0
Clostridia bacterium BRH_c25	32	0	0	26	63	39	44	0
Clostridiaceae bacterium BRH_c20a	0	0	0	12	10	0	26	0
Clostridiaceae bacterium JG1575	0	0	0	0	45	12	0	0
Clostridiaceae bacterium MJB2	0	10	0	64	694	393	124	19
Clostridiales bacterium	338	0	0	42	263	97	76	13
Clostridiales bacterium 38_11	22	0	0	70	280	199	109	23
Clostridiales bacterium 38-18	13	0	0	15	140	84	33	0
Clostridiales bacterium 41_12_two_minus	11	0	0	0	0	0	0	0
Clostridiales bacterium 41_21_two_genomes	15	0	0	0	0	0	0	0
Clostridiales bacterium 43-6	11	0	0	0	35	11	37	0
Clostridiales bacterium GWB2_37_7	0	0	0	0	11	0	23	0
Clostridiales bacterium GWD2_32_59	0	0	0	0	46	23	0	0
Clostridiales bacterium GWF2_38_85	10	0	0	0	17	0	0	0
Clostridiales bacterium KA00134	10	0	0	0	0	0	0	0
Clostridiales bacterium oral taxon 876 str. F0540	60	0	0	13	79	41	28	0
Clostridiales bacterium S5-A14a	12	0	0	0	0	0	0	0
Clostridiales Family XIII bacterium	213	0	0	0	10	0	0	0
Clostridiisalibacter paucivorans	49	21	0	207	1424	871	545	87
Clostridioides difficile 6042	19	20	0	10	252	0	0	0
Clostridioides difficile 6057	0	0	0	0	16	0	0	0
Clostridioides difficile 70-100-2010	0	0	0	13	37	0	17	0
Clostridioides difficile CD127	0	10	0	0	172	0	0	0
Clostridioides difficile CD90	0	0	0	0	14	0	0	0
Clostridioides difficile DA00044	0	0	0	0	23	14	0	0
Clostridioides difficile DA00065	0	0	0	0	82	14	0	0
Clostridioides difficile DA00142	0	0	0	0	0	10	0	0
Clostridioides difficile DA00145	0	0	0	0	0	11	0	0
Clostridioides difficile DA00149	0	10	0	0	161	0	0	0
Clostridioides difficile DA00165	0	0	0	0	43	0	15	0
Clostridioides difficile DA00195	0	0	0	0	19	0	0	0
Clostridioides difficile DA00215	0	0	0	0	12	0	0	0
Clostridioides difficile F152	0	0	0	0	90	0	0	0
Clostridioides difficile NAP07	0	0	0	0	65	0	0	0
Clostridioides difficile P20	0	0	0	0	29	0	0	0
Clostridioides difficile T10	0	0	0	0	11	0	0	0
Clostridioides difficile Y155	0	0	0	0	12	12	0	0
Clostridioides difficile Y165	0	0	0	0	10	0	0	0
Clostridioides difficile Y312	0	0	0	0	0	0	14	0
Clostridioides difficile Y401	0	0	0	0	12	0	0	0
Clostridioides mangenotii	11	10	0	12	62	30	23	0
Clostridium aceticum	16	0	0	18	85	80	40	0
Clostridium acetireducens DSM 10703	35	0	0	56	260	118	77	0
Clostridium acetobutylicum	0	0	0	0	39	19	11	0
Clostridium acidisoli DSM 12555	10	0	0	0	0	0	20	0
Clostridium akagii	0	0	0	10	27	15	14	0
Clostridium algidicarnis DSM 15099	214	0	0	97	28	13	663	58
Clostridium amazonitimonense	461	0	0	181	101	47	1314	88
Clostridium amylolyticum	41	0	0	38	85	45	130	20
Clostridium arbusti	0	0	0	11	60	22	18	0
Clostridium argentinense	20	13	0	36	169	94	66	0
Clostridium aurantibutyricum	10	0	0	0	13	0	12	0
Clostridium autoethanogenum DSM 10061	0	0	0	0	26	16	10	0
Clostridium baratii	15	0	0	18	124	37	38	10
Clostridium bartlettii CAG:1329	0	0	0	0	28	30	12	0
Clostridium beijerinckii	36	0	0	41	178	85	125	0
Clostridium bornimense	0	0	0	0	39	16	13	0
Clostridium botulinum A1 str. CFSAN002368	0	0	0	10	25	37	30	0
Clostridium botulinum B str. Eklund 17B (NRP)	0	0	0	0	15	0	0	0
Clostridium botulinum B str. Osaka05	23	12	0	45	274	103	50	0
Clostridium botulinum Bf	0	0	0	0	68	24	0	0
Clostridium botulinum BKT015925	16	12	0	40	150	169	65	11
Clostridium botulinum C str. Eklund	27	0	0	26	76	27	40	0
Clostridium botulinum C/D str. It1	0	0	0	0	0	0	20	0
Clostridium botulinum CDC_297	13	0	0	0	21	16	0	0
Clostridium botulinum CFSAN001627	32	11	0	36	114	124	49	10
Clostridium botulinum CFSAN001628	0	0	0	0	48	49	17	0
Clostridium botulinum CFSAN002367	0	0	0	0	62	42	17	0
Clostridium botulinum CFSAN002369	0	0	0	0	34	33	11	0
Clostridium botulinum D str. 1873	0	0	0	0	55	33	0	0
Clostridium botulinum D/C	11	18	0	35	110	143	60	13
Clostridium botulinum F str. 230613	0	0	0	0	0	13	0	0
Clostridium botulinum F str. Langeland	0	0	0	0	20	16	0	0
Clostridium botulinum H04402 065	0	0	0	0	15	11	0	0
Clostridium botulinum NCTC 2916	64	10	0	51	116	84	102	11
Clostridium butyricum DORA_1	0	0	0	0	41	0	16	0
Clostridium butyricum E4 str. BoNT E BL5262	0	0	0	0	25	0	0	0
Clostridium cadaveris	22	0	0	24	288	58	52	0
Clostridium carboxidivorans P7	16	0	0	12	44	20	21	0
Clostridium carnis	0	0	0	0	12	0	13	0
Clostridium cavendishii	13	0	0	0	47	30	20	0
Clostridium celatum DSM 1785	0	33	88	0	11	0	0	0
Clostridium cellulovorans	11	0	0	0	95	19	13	0
Clostridium chauvoei JF4335	0	0	0	0	13	0	0	0
Clostridium chromiireducens	0	0	0	0	27	10	0	0
Clostridium cochlearium	830	1084	180	2100	17173	10086	4021	510
Clostridium colicanis	10	0	0	0	13	0	0	0
Clostridium collagenovorans DSM 3089	0	0	0	0	17	0	0	0
Clostridium coskatii	0	0	0	0	18	11	0	0
Clostridium cuniculi	0	0	14	0	39	14	0	0
Clostridium cylindrosporum	11	0	0	0	43	20	13	0
Clostridium disporicum	17	0	24	13	110	21	43	13
Clostridium drakei	0	0	0	10	26	41	22	0
Clostridium estertheticum subsp. estertheticum	0	0	0	0	10	0	0	0
Clostridium fallax	0	0	0	0	42	18	20	0
Clostridium felsineum	0	0	0	0	17	15	0	0
Clostridium fermenticellae	0	0	0	0	63	19	14	0
Clostridium formicaceticum	13	0	0	54	414	307	131	21
Clostridium frigidicarnis	15	0	0	20	99	52	70	0
Clostridium gasigenes	26	0	0	18	93	33	88	0
Clostridium grantii DSM 8605	0	0	0	0	10	0	0	0
Clostridium haemolyticum	0	0	0	0	18	11	0	0
Clostridium homopropionicum	19	0	0	15	81	47	34	0
Clostridium hydrogeniformans	0	0	0	27	89	59	36	0
Clostridium ihumii	10	0	0	21	190	62	39	0
Clostridium intestinale	16	0	0	14	115	38	41	0
Clostridium isatidis	0	0	0	0	74	26	12	0
Clostridium kluyveri NBRC 12016	0	0	0	0	15	0	0	0
Clostridium liquoris	28	14	0	100	539	229	157	20
Clostridium ljungdahlii	28	0	0	21	68	20	124	10
Clostridium lundense	63	62	10	121	635	631	223	38
Clostridium luticellarii	12	0	0	12	81	29	20	0
Clostridium magnum DSM 2767	22	11	0	28	96	70	46	0
Clostridium massiliamazoniense	0	0	0	10	35	13	10	0
Clostridium massiliodielmoense	0	0	0	20	73	85	35	0
Clostridium mediterraneense	0	0	0	0	21	0	11	0
Clostridium merdae	0	0	0	0	10	0	0	0
Clostridium minihomine	0	0	0	0	17	0	0	0
Clostridium neonatale	0	0	0	0	26	12	0	0
Clostridium niameyense	20	0	0	25	99	59	50	0
Clostridium nigeriense	0	0	0	22	189	78	44	0
Clostridium novyi NT	0	0	0	0	0	12	0	0
Clostridium oryzae	0	0	0	0	62	21	13	0
Clostridium paraputrificum	30	699	762	16	79	16	45	0
Clostridium pasteurianum BC1	0	0	0	0	0	0	23	0
Clostridium pasteurianum DSM 525 = ATCC 6013	0	0	0	0	10	0	0	0
Clostridium peptidivorans	23	0	0	28	157	99	83	0
Clostridium perfringens B str. ATCC 3626	0	0	0	0	20	15	0	0
Clostridium perfringens F262	0	0	0	0	13	10	0	0
Clostridium polynesiense	13	0	0	0	50	13	47	11
Clostridium puniceum	0	0	0	0	15	0	0	0
Clostridium putrefaciens	16745	0	0	10633	333	55	59117	4978
Clostridium ragsdalei	0	0	0	0	16	17	11	0
Clostridium rectalis	23	23	0	58	314	226	109	0
Clostridium roseum	0	0	0	0	46	15	0	0
Clostridium saccharobutylicum	0	0	0	0	94	25	15	0
Clostridium saccharoperbutylacetonicum	11	0	0	0	30	0	0	0
Clostridium sartagoforme	0	0	0	0	57	20	18	0
Clostridium scatologenes	0	0	0	13	55	35	22	0
Clostridium senegalense	10	0	0	0	16	0	13	0
Clostridium septicum	15	0	0	0	26	12	50	0
Clostridium sp.	0	0	0	0	26	20	0	0
Clostridium sp. 1001271st1 H5	12	0	0	0	0	0	0	0
Clostridium sp. 27_14	0	0	0	0	17	0	0	0
Clostridium sp. 7_2_43FAA	0	0	0	0	10	0	0	0
Clostridium sp. Ade.TY	0	0	0	0	29	11	0	0
Clostridium sp. AM58-1XD	11	0	0	0	0	0	0	0
Clostridium sp. ASBs410	0	0	0	0	17	0	0	0
Clostridium sp. ATCC 25772	0	0	0	0	36	23	15	0
Clostridium sp. AWRP	0	0	0	0	50	0	0	0
Clostridium sp. BL8	27	0	0	17	71	40	56	0
Clostridium sp. BL-8	0	0	0	0	12	0	0	0
Clostridium sp. C105KSO13	0	0	0	0	127	0	0	0
Clostridium sp. C8	0	11	0	27	102	112	56	0
Clostridium sp. CAG:169	0	0	0	0	94	0	0	0
Clostridium sp. CAG:221	0	0	0	0	14	0	0	0
Clostridium sp. CAG:253	0	0	0	0	10	0	0	0
Clostridium sp. CAG:273	0	0	0	0	12	12	0	0
Clostridium sp. CAG:299	0	0	0	0	41	12	12	0
Clostridium sp. CAG:349	0	0	0	0	17	0	0	0
Clostridium sp. CAG:413	18	0	0	0	16	0	0	0
Clostridium sp. CAG:448	0	0	0	0	14	0	0	0
Clostridium sp. CAG:510	11	0	0	0	0	0	0	0
Clostridium sp. CAG:524	0	0	0	0	14	0	0	0
Clostridium sp. CAG:557	0	0	0	0	14	0	0	0
Clostridium sp. CAG:571	0	0	0	0	45	14	0	0
Clostridium sp. CAG:590	0	0	0	0	20	0	0	0
Clostridium sp. CAG:678	0	0	0	0	12	0	0	0
Clostridium sp. CAG:964	0	0	0	0	19	0	0	0
Clostridium sp. chh4-2	26	0	0	0	0	0	0	0
Clostridium sp. CL-6	13	0	0	16	239	54	39	0
Clostridium sp. CT4	18	10	0	50	176	172	112	18
Clostridium sp. DL-VIII	0	0	0	0	17	0	0	0
Clostridium sp. DMHC 10	28	0	0	0	84	18	21	0
Clostridium sp. DSM 8431	11	0	0	0	40	19	17	0
Clostridium sp. HMP27	10	0	0	13	81	51	14	0
Clostridium sp. JN-1	12	0	0	10	61	22	34	0
Clostridium sp. JN-9	0	0	0	15	248	26	40	0
Clostridium sp. KNHs205	10	0	0	0	12	0	24	0
Clostridium sp. KNHs214	56	10	0	76	205	73	215	32
Clostridium sp. KNHs216	15	0	0	0	17	0	0	0
Clostridium sp. L74	25	0	0	17	60	43	45	0
Clostridium sp. Marseille-P2415	0	0	0	0	10	0	0	0
Clostridium sp. Marseille-P2538	0	0	0	0	20	11	0	0
Clostridium sp. MD294	31	0	0	0	13	15	0	0
Clostridium sp. MSTE9	0	0	0	0	10	0	0	0
Clostridium sp. N3C	0	0	0	19	124	96	42	0
Clostridium sp. NCR	16	21	0	0	288	0	0	0
Clostridium sp. PYR-10	0	0	0	0	24	0	0	0
Clostridium sp. RKD	0	0	0	0	15	12	0	0
Clostridium sp. SN20	16	0	15	0	0	0	0	0
Clostridium sp. SY8519	34	0	0	0	0	0	0	0
Clostridium sp. W14A	12	0	0	0	13	0	0	0
Clostridium sporogenes ATCC 15579	0	0	0	0	15	0	0	0
Clostridium sulfidigenes	0	0	0	17	125	81	50	0
Clostridium taeniosporum	0	0	0	0	28	11	0	0
Clostridium tagluense	48	0	0	51	175	61	97	0
Clostridium tepidiprofundi DSM 19306	0	0	0	0	31	0	0	0
Clostridium tepidum	30	0	0	97	404	167	188	34
Clostridium tertium	0	24	57	0	47	0	0	0
Clostridium tetani 12124569	301	436	42	796	3389	3621	1489	230
Clostridium tetani ATCC 9441	82	112	17	206	889	1055	407	57
Clostridium tetani E88	1117	1338	155	2585	11771	12676	4676	666
Clostridium tetanomorphum DSM 665	0	0	0	0	17	0	0	0
Clostridium thermopalmarium DSM 5974	0	0	0	11	59	21	10	0
Clostridium tunisiense	10	0	0	12	58	27	28	0
Clostridium tyrobutyricum	11	0	0	32	186	133	85	14
Clostridium uliginosum	16	0	0	11	43	31	67	0
Clostridium ventriculi	0	0	0	0	25	0	0	0
Clostridium vincentii	0	0	0	21	242	55	27	0
Cochleicola gelatinilyticus	0	0	0	0	0	0	11	0
Cohaesibacter	0	0	0	0	0	0	12	0
Cohnella abietis	0	0	0	0	14	0	16	0
Cohnella sp. 6021052837	0	0	0	0	0	10	0	0
Colibacter massiliensis	10	0	0	0	0	0	0	0
Collimonas	11	0	0	0	0	0	0	0
Collinsella aerofaciens ATCC 25986	0	0	10	0	17	42	0	0
Colwellia	0	0	0	0	0	0	12	0
Comamonadaceae bacterium	31	13	0	0	0	12	33	23
Comamonas testosteroni	12	0	0	0	0	0	0	0
Compostimonas suwonensis	0	26	0	0	0	0	0	13
Conexibacter woesei	18	0	0	11	0	16	41	25
Coprococcus catus	22	0	0	0	15	0	0	0
Coprococcus comes	0	0	0	0	27	0	11	0
Coprococcus sp. AF21-14LB	0	0	0	0	14	11	0	0
Coprococcus sp. AF38-1	0	0	0	0	11	0	0	0
Coraliomargarita	11	0	0	0	0	0	0	0
Corallococcus	15	0	10	0	0	12	34	0
Coriobacteriaceae bacterium	32	0	0	0	0	0	0	0
Coriobacteriaceae bacterium BV3Ac1	10	0	0	0	0	0	0	0
Corynebacterium appendicis	0	10	10	0	0	0	0	0
Corynebacterium aquilae	0	0	0	0	14	0	0	13
Corynebacterium bovis	0	49	69	0	0	0	0	0
Corynebacterium casei	0	16	0	0	0	0	0	0
Corynebacterium dentalis	0	11	17	0	0	0	0	0
Corynebacterium diphtheriae HC02	0	0	13	0	0	0	0	0
Corynebacterium diphtheriae subsp. lausannense	0	12	0	0	0	0	0	0
Corynebacterium doosanense CAU 212 = DSM 45436	0	18	0	0	0	0	0	0
Corynebacterium durum F0235	137	0	0	0	0	0	0	0
Corynebacterium efficiens YS-314	0	39	30	0	0	0	0	0
Corynebacterium falsenii DSM 44353	0	14	0	0	0	0	0	0
Corynebacterium flavescens	0	0	13	0	0	0	0	0
Corynebacterium frankenforstense	0	0	10	0	0	0	0	0
Corynebacterium glaucum	0	30	0	0	0	0	0	0
Corynebacterium glutamicum	0	80	26	0	0	0	0	0
Corynebacterium glyciniphilum AJ 3170	0	1728	410	0	0	0	0	0
Corynebacterium halotolerans YIM 70093 = DSM 44683	0	19	90	0	0	28	0	0
Corynebacterium heidelbergense	0	23	26	0	0	0	0	0
Corynebacterium jeikeium	0	12	23	0	0	0	0	0
Corynebacterium kroppenstedtii	0	10	22	0	0	0	0	0
Corynebacterium lactis	0	0	22	0	0	0	0	0
Corynebacterium lowii	0	18	0	0	0	0	0	0
Corynebacterium lubricantis	0	0	22	0	0	0	0	0
Corynebacterium marinum DSM 44953	0	0	30	0	0	0	0	0
Corynebacterium maris DSM 45190	0	0	17	0	0	0	0	0
Corynebacterium mastitidis	0	18	11	0	0	0	0	0
Corynebacterium matruchotii ATCC 33806	10	0	0	0	0	0	0	0
Corynebacterium neomassiliense	0	87	104	0	0	0	0	0
Corynebacterium nuruki	0	22845	30807	0	54	0	0	0
Corynebacterium otitidis	0	0	20	0	0	0	0	0
Corynebacterium pacaense	0	12	12	0	0	0	0	0
Corynebacterium phocae	0	10	13	0	0	0	0	0
Corynebacterium propinquum	0	10	0	0	0	0	0	0
Corynebacterium provencense	0	327	491	0	0	37	64	0
Corynebacterium pseudogenitalium ATCC 33035	10	22	20	0	0	39	0	20
Corynebacterium pseudopelargi	0	0	11	0	0	0	0	0
Corynebacterium renale	0	0	12	0	0	0	0	0
Corynebacterium resistens DSM 45100	0	10	25	0	0	0	0	0
Corynebacterium sp.	0	0	11	0	0	0	0	0
Corynebacterium sp. CNJ-954	0	10705	1967	0	17	0	0	0
Corynebacterium sp. J010B-136	0	10	0	0	0	0	0	0
Corynebacterium sp. JB4	0	13	0	0	0	0	0	0
Corynebacterium sp. YIM 101343	0	15	11	0	0	0	0	0
Corynebacterium sphenisci	0	0	15	0	0	0	0	0
Corynebacterium sputi	0	0	24	0	0	0	0	0
Corynebacterium striatum	0	0	11	0	0	0	0	0
Corynebacterium tapiri	0	0	15	0	0	0	0	0
Corynebacterium terpenotabidum Y-11	0	75	58	0	0	0	0	0
Corynebacterium testudinoris	0	16	13	0	0	0	0	0
Corynebacterium timonense	0	0	11	0	0	0	0	0
Corynebacterium ulcerans FRC58	0	0	0	0	0	0	0	11
Corynebacterium urealyticum	0	52	19	0	0	0	0	0
Corynebacterium uterequi	0	37	0	0	0	0	0	0
Corynebacterium variabile DSM 44702	0	771	522	0	0	0	0	0
Corynebacterium xerosis	11	1117	327	0	12	0	0	0
Cosenzaea myxofaciens	0	0	0	0	0	0	17	0
Couchioplanes caeruleus	13	0	0	0	0	0	17	0
Criibacterium bergeronii	29	0	0	0	15	11	0	0
Croceibacter atlanticus	0	0	0	0	0	0	10	0
Cronobacter sakazakii	16	0	0	10	0	0	0	0
Crossiella equi	32	0	15	19	0	178	36	24
Cryobacterium aureum	51	0	0	0	0	0	0	0
Cryobacterium psychrophilum	12	0	0	0	0	0	0	0
Cryobacterium sp. HLT2-23	0	0	0	0	0	61	0	0
Cryobacterium sp. N21	0	12	0	0	0	0	0	0
Cryobacterium sp. Y62	0	11	0	0	27	0	0	31
Cryobacterium tepidiphilum	0	13	0	0	0	0	0	0
Cryobacterium zongtaii	10	0	0	0	0	0	0	0
Cryptosporangium arvum	16	0	0	0	0	28	29	13
Cryptosporangium aurantiacum	54	0	0	12	0	36	47	22
Cryptosporangium phraense	0	0	0	0	0	0	10	0
Cumulibacter soli	14	82	181	0	0	23	15	0
Cuneatibacter caecimuris	0	0	0	0	53	0	0	0
Cupriavidus necator	0	0	14	0	0	0	0	0
Cupriavidus taiwanensis	16	0	0	0	41	19	19	0
Curtobacterium sp. MCBD17_029	0	19	11	0	0	0	0	0
Curtobacterium sp. MR_MD2014	0	21	0	0	0	0	0	0
Curtobacterium sp. S6	0	10	0	0	0	0	0	0
Curtobacterium sp. UCD-KPL2560	10	0	0	0	0	0	0	0
Curvibacter	13	0	0	0	0	0	0	0
Cutibacterium acnes HL005PA4	0	10	0	0	0	12	0	0
Cutibacterium acnes HL053PA2	31	35	57	20	13	47	33	39
Cutibacterium acnes HL074PA1	0	19	0	0	0	0	0	0
Cutibacterium avidum	0	12	0	0	0	0	0	0
Cutibacterium granulosum	0	30	0	0	0	0	0	0
cyanobacterium G8-9	25	0	14	23	0	0	0	0
cyanobacterium TDX16	12	0	0	0	0	0	23	0
Cyclobacterium amurskyense	10	0	0	0	0	0	11	0
Cyclobacterium lianum	15	0	0	0	0	0	16	0
Cyclobacterium marinum	18	0	0	0	0	0	15	0
Cyclobacterium qasimii M12-11B	12	0	0	0	0	0	35	0
Cytobacillus horneckiae	0	0	0	0	15	0	0	0
Cytophaga	12	0	0	0	0	0	0	0
Cytophagaceae bacterium SCN 52-12	20	0	0	0	0	0	77	0
Cytophagales bacterium	0	0	0	0	0	0	11	12
Dactylosporangium aurantiacum	13	0	0	12	0	20	16	18
Daejeonella lutea	0	0	0	0	0	0	16	0
Daejeonella rubra	11	0	0	0	0	0	0	0
Deferribacteraceae	13	0	0	0	16	13	0	0
Defluviitalea phaphyphila	11	0	0	85	89	46	59	12
Dehalobacterium formicoaceticum	0	0	0	107	773	295	117	21
Dehalococcoidia bacterium	22	0	0	0	0	0	21	0
Deinococcus	87	21	18	20	0	27	83	26
delta proteobacterium ML8_F1	0	0	0	0	13	0	0	0
delta proteobacterium NaphS2	0	0	0	0	0	0	19	0
Deltaproteobacteria bacterium	136	14	27	87	42	61	340	50
Deltaproteobacteria bacterium 21-66-5	50	0	0	14	0	0	33	26
Deltaproteobacteria bacterium HGW-Deltaproteobacteria-18	28	0	0	0	0	0	0	0
Deltaproteobacteria bacterium HGW-Deltaproteobacteria-20	43	0	0	0	0	0	0	0
Demequina lutea	13	0	0	13	0	0	20	19
Demetria terragena	0	14	0	16	0	10	14	10
Dendrosporobacter quercicolus	0	0	0	0	17	0	0	0
Dermacoccus nishinomiyaensis	0	12	0	0	0	0	0	0
Dermacoccus sp. 147Ba	0	0	0	0	0	0	0	10
Dermatophilus congolensis	0	50	12	0	0	0	0	0
Desertihabitans aurantiacus	16	0	0	0	0	0	0	0
Desertihabitans brevis	0	15	0	0	0	0	0	0
Desnuesiella massiliensis	26	0	0	32	107	87	77	0
Desulfacinum	10	0	0	0	0	0	0	0
Desulfallas arcticus	0	0	0	23	202	124	60	0
Desulfallas gibsoniae	11	0	0	0	25	0	0	0
Desulfatirhabdium butyrativorans	15	0	0	0	0	0	0	0
Desulfitibacter alkalitolerans	0	0	0	21	53	34	36	0
Desulfitibacter sp. BRH_c19	0	0	0	10	40	27	13	0
Desulfitobacterium chlororespirans	0	0	0	0	12	12	0	0
Desulfitobacterium hafniense Y51	0	0	0	0	15	10	0	0
Desulfitobacterium metallireducens	0	0	0	0	12	12	0	0
Desulfitobacterium sp. PCE1	0	0	0	0	81	21	21	0
Desulfobacteraceae bacterium	19	0	0	0	25	0	46	0
Desulfobacterium vacuolatum	0	0	0	0	21	14	0	0
Desulfobulbus oralis	626	0	0	0	0	0	0	0
Desulfofarcimen intricatum	0	0	0	0	21	11	11	0
Desulfohalobiaceae	12	0	0	0	0	0	10	0
Desulfohalotomaculum alkaliphilum	0	0	0	0	26	49	13	0
Desulfohalovibrio	0	0	0	0	0	0	10	0
Desulfomicrobium apsheronum	24	0	0	0	0	0	0	0
Desulfomicrobium escambiense	29	0	0	0	0	0	0	0
Desulfomicrobium orale DSM 12838	1705	0	0	0	0	0	0	0
Desulfonatronum	17	0	0	0	0	0	0	0
Desulfonispora thiosulfatigenes DSM 11270	0	0	0	20	26	14	132	0
Desulfopila sp. IMCC35004	0	0	0	0	0	11	0	0
Desulfoplanes formicivorans	12	0	0	0	0	0	0	0
Desulforhopalus	0	0	0	0	0	0	10	0
Desulfosporosinus acididurans	0	0	0	0	11	0	0	0
Desulfosporosinus fructosivorans	0	0	0	0	15	0	0	0
Desulfosporosinus hippei	0	0	0	0	10	0	0	0
Desulfosporosinus lacus	0	0	0	0	27	20	28	0
Desulfosporosinus orientis	0	0	0	0	16	10	0	0
Desulfosporosinus sp. BRH_c37	0	0	0	0	21	10	0	0
Desulfosporosinus sp. OL	0	0	0	0	37	0	0	0
Desulfosporosinus sp. Tol-M	0	0	0	0	30	0	0	0
Desulfosporosinus youngiae	0	0	0	0	25	15	0	0
Desulfotignum	0	0	0	0	0	0	10	0
Desulfotomaculum aeronauticum	0	0	0	0	11	0	0	0
Desulfotomaculum aquiferis	0	0	0	0	10	0	0	0
Desulfotomaculum nigrificans	0	0	0	0	16	0	0	0
Desulfotomaculum reducens	0	0	0	0	18	0	0	0
Desulfotomaculum ruminis	0	0	0	0	107	0	0	0
Desulfovibrio alcoholivorans	0	0	0	0	0	0	10	0
Desulfovibrio sp. MES5	36	0	0	0	0	0	0	0
Desulfuribacillus	0	0	0	0	15	13	0	0
Desulfuromonas sp.	0	0	0	0	0	0	14	0
Dethiobacter	0	0	0	0	10	0	0	0
Dethiosulfatibacter aminovorans DSM 17477	0	0	0	0	15	0	0	0
Dethiosulfovibrio peptidovorans	140	0	0	0	0	0	0	0
Dethiosulfovibrio salsuginis	20	0	0	0	0	0	0	0
Devosia geojensis	0	0	0	0	0	0	13	0
Devriesea agamarum	0	27	11	0	0	0	0	0
Dialister hominis	0	0	0	0	12	0	0	0
Dialister invisus DSM 15470	14	0	0	0	0	0	0	0
Dichotomicrobium thermohalophilum	14	0	0	0	0	0	11	0
Dictyobacter	16	0	0	0	0	0	19	13
Dielma fastidiosa	29	0	0	0	11	0	0	0
Dietzia alimentaria	0	94	309	0	0	29	14	39
Dietzia cinnamea P4	0	0	16	0	0	0	0	0
Dietzia kunjamensis subsp. schimae	0	0	14	0	0	0	0	0
Dietzia lutea	0	17	55	0	0	0	0	0
Dietzia maris	0	25	61	0	12	20	0	0
Dietzia natronolimnaea	0	13	21	0	0	0	11	0
Dietzia psychralcaliphila	0	95	300	0	12	49	0	0
Dietzia sp. 111N12-1	0	0	25	0	0	0	0	11
Dietzia sp. HMSC21D01	0	0	15	0	0	0	0	0
Dietzia sp. JS16-p6b	0	10	49	0	0	0	0	0
Dietzia sp. oral taxon 368	0	0	10	0	0	0	0	15
Dietzia sp. UCD-THP	0	124	331	0	12	40	0	32
Dietzia sp. WMMA184	0	110	235	0	15	10	0	0
Dietzia timorensis	0	1749	7436	0	13	48	10	14
Dokdonella	0	0	0	0	0	0	12	0
Dokdonia pacifica	0	0	0	0	0	0	10	0
Dolosigranulum pigrum	0	0	0	0	34	0	0	0
Domibacillus	0	0	11	0	10	0	25	0
Dongia	0	0	0	0	0	0	13	0
Dorea formicigenerans	0	0	0	0	32	0	14	0
Dorea longicatena DSM 13814	0	0	0	0	20	0	0	0
Dorea phocaeensis	0	0	0	0	11	0	0	0
Dorea sp. 5-2	55	0	0	0	0	0	0	0
Draconibacterium	11	0	0	0	0	0	15	0
Dyadobacter bucti	0	0	0	0	0	0	14	0
Dysgonomonas	19	27	0	0	10	0	15	0
Echinicola rosea	0	0	0	0	0	0	13	0
Echinicola sp. LN3S3	0	0	0	0	0	0	12	0
Ectothiorhodospira	19	0	0	0	0	0	23	0
Edaphobacter aggregans	0	0	0	0	0	0	0	11
Eggerthella	18	10	0	0	0	0	0	0
Eggerthia catenaformis OT 569 = DSM 20559	117	0	0	0	0	0	0	0
Egibacter rhizosphaerae	45	0	0	12	0	0	53	27
Egicoccus halophilus	0	0	0	0	0	0	18	0
Eikenella	28	0	0	0	0	0	0	0
Eisenbergiella tayi	0	0	0	0	15	0	0	0
Elioraea	12	0	0	0	0	0	0	0
Elizabethkingia sp. JS20170427COW	0	19	0	0	0	0	15	0
Elusimicrobium	11	0	0	0	0	0	0	0
Embleya hyalina	0	0	0	0	0	16	0	0
Embleya scabrispora	19	0	0	10	0	19	22	11
Emergencia timonensis	115	0	0	0	30	0	0	0
Empedobacter	0	0	0	0	0	0	13	0
Endomicrobium proavitum	1001	0	0	0	0	0	0	0
Endozoicomonas	0	0	0	0	0	0	10	0
Enhydrobacter aerosaccus	0	0	0	0	0	0	0	10
Enhygromyxa salina	0	0	0	0	0	0	11	0
Enteractinococcus coprophilus	0	79	36	0	0	0	16	13
Enteractinococcus helveticum	16	229	65	18	0	0	25	20
Enterobacter ludwigii	0	0	0	18	0	0	0	0
Enterocloster aldensis	20	0	0	0	0	0	0	0
Enterocloster citroniae	14	0	0	0	0	0	0	0
Enterococcus casseliflavus	0	0	0	0	43	40	22	0
Enterococcus cecorum	0	0	0	26	0	0	0	0
Enterococcus faecalis DORA_14	0	0	0	0	19	0	0	0
Enterococcus faecium 1,231,408	0	0	0	0	31	11	0	0
Enterococcus faecium EnGen0166	0	0	0	0	20	13	0	0
Enterococcus hirae	0	0	0	0	0	0	10	0
Enterococcus rivorum	21	0	0	0	0	0	0	0
Enterococcus saccharolyticus	0	0	0	0	34	0	0	0
Enterococcus termitis	0	0	0	0	27	0	0	0
Enterovirga rhinocerotis	12	0	0	0	0	0	0	0
environmental samples <a-proteobacteria,class Alphaproteobacteria>	16	0	0	0	0	0	0	0
environmental samples <bacteria,phylum Acidobacteria>	0	0	0	0	0	0	11	0
environmental samples <CFB group bacteria,genus Prevotella>	20	0	0	0	10	0	0	0
environmental samples <firmicutes,genus Oscillibacter>	20	0	0	0	10	0	0	0
environmental samples <g-proteobacteria,order Oceanospirillales>	0	0	0	0	0	0	0	31
environmental samples <mycoplasmas,genus Mycoplasma>	0	0	0	0	10	0	0	0
environmental samples <planctomycetes,order Planctomycetales>	0	0	0	0	0	0	23	0
Epulopiscium sp. Nele67-Bin004	0	0	0	10	122	61	34	0
Epulopiscium sp. Nele67-Bin005	0	0	0	10	0	0	0	0
Epulopiscium sp. SCG-C06WGA-EpuloA1	0	0	0	0	10	0	0	0
Erysipelothrix	0	0	0	17	78	37	46	0
Erythrobacter	15	0	0	0	0	0	0	0
Escherichia coli	112	18	137	148	63	21	160	12
Ethanoligenens harbinense	0	0	0	0	15	0	0	0
Eubacterium aggregans	0	0	0	0	12	0	0	0
Eubacterium barkeri	0	0	0	0	109	46	14	0
Eubacterium brachy ATCC 33089	395	0	0	0	0	0	0	0
Eubacterium coprostanoligenes	10	0	0	0	15	0	0	0
Eubacterium infirmum F0142	30	0	0	0	0	0	0	0
Eubacterium limosum	12	0	0	0	0	0	0	0
Eubacterium minutum ATCC 700079	1568	0	0	0	0	0	0	0
Eubacterium nodatum ATCC 33099	5420	0	0	0	0	0	0	0
Eubacterium oxidoreducens	0	0	0	0	10	0	0	0
Eubacterium plexicaudatum	11	0	0	0	0	0	0	0
Eubacterium pyruvativorans	136	0	0	0	14	0	0	0
Eubacterium ramulus	0	0	0	0	14	13	0	0
Eubacterium ruminantium	21	0	0	0	12	0	0	0
Eubacterium saphenum ATCC 49989	708	0	0	0	0	0	0	0
Eubacterium siraeum CAG:80	0	0	0	0	12	0	0	0
Eubacterium sp. 38_16	0	0	0	0	21	0	0	0
Eubacterium sp. 68-3-10	1070	0	0	0	0	0	0	0
Eubacterium sp. AB3007	421	0	0	0	12	0	0	0
Eubacterium sp. am_0171	64	0	0	0	0	0	0	0
Eubacterium sp. AM05-23	0	0	0	0	41	26	0	0
Eubacterium sp. An11	0	0	0	0	12	0	0	0
Eubacterium sp. An3	0	0	0	0	11	0	0	0
Eubacterium sp. CAG:115	0	0	0	0	11	0	0	0
Eubacterium sp. CAG:180	0	0	0	0	15	0	0	0
Eubacterium sp. CAG:251	0	0	0	0	24	0	0	0
Eubacterium sp. CAG:274	10	0	0	0	0	0	0	0
Eubacterium sp. CAG:786	0	0	0	0	10	0	0	0
Eubacterium sulci ATCC 35585	39	0	0	0	0	0	0	0
Eubacterium uniforme	13	0	0	0	14	0	0	0
Eubacterium ventriosum ATCC 27560	0	0	0	0	105	46	14	0
Eubacterium xylanophilum	39	0	0	0	0	0	0	0
Euhalothece sp. KZN 001	0	0	0	0	0	0	14	0
Euzebya sp. DY32-46	0	0	0	0	0	11	0	0
Euzebya tangerina	11	0	0	0	0	0	11	0
Evtepia gabavorous	15	0	0	0	0	0	0	0
Exiguobacterium sp. S17	0	0	0	16	0	0	0	0
Ezakiella coagulans	16	0	0	0	28	15	0	0
Facklamia hominis	0	0	0	0	40	16	0	0
Facklamia ignava CCUG 37419	0	0	0	0	0	11	0	0
Facklamia miroungae	0	0	0	0	78	0	26	0
Faecalibacterium prausnitzii M21/2	0	0	0	0	0	10	0	0
Faecalicatena contorta	19	0	0	0	15	0	0	0
Faecalicatena fissicatena	0	0	0	0	13	0	0	0
Faecalicoccus pleomorphus	0	0	0	0	19	11	0	0
Falsochrobactrum shanghaiense	0	11	0	0	0	0	0	0
Fastidiosipila sanguinis	12	0	0	0	0	0	15	0
Fenollaria massiliensis	0	0	0	0	14	11	0	0
Fenollaria timonensis	10	0	0	0	20	11	10	0
Ferrimicrobium acidiphilum	0	0	0	0	0	0	14	0
Ferruginibacter sp. BO-59	13	0	0	0	0	0	38	0
Fervidicella metallireducens AeB	0	0	0	0	47	19	14	0
Fictibacillus	0	0	0	12	10	0	34	0
Filibacter tadaridae	0	0	11	0	0	0	23	0
Filifactor alocis ATCC 35896	100	0	0	0	0	0	0	0
Filimonas	10	0	0	0	0	0	0	0
Filomicrobium	10	0	0	0	0	0	0	0
Fimbriiglobus ruber	51	0	0	0	0	0	134	0
Finegoldia magna ALB8	10	0	0	0	0	0	0	0
Finegoldia magna ATCC 29328	29	0	0	0	0	0	0	0
Finegoldia magna ATCC 53516	38	0	0	41	91	15	102	14
Finegoldia magna SY403409CC001050417	20	0	0	0	0	0	0	0
Firmicutes bacterium	49	0	0	15	49	36	26	0
Firmicutes bacterium CAG:102	0	0	0	0	29	0	0	0
Firmicutes bacterium CAG:110	0	0	0	0	20	15	0	0
Firmicutes bacterium CAG:129	0	0	0	0	20	11	0	0
Firmicutes bacterium CAG:137	11	0	0	0	0	0	0	0
Firmicutes bacterium CAG:145	105	0	0	0	10	0	0	0
Firmicutes bacterium CAG:170	0	0	0	0	19	0	0	0
Firmicutes bacterium CAG:238	215	0	0	0	25	14	0	0
Firmicutes bacterium CAG:24053_14	31	0	0	0	0	0	0	0
Firmicutes bacterium CAG:272	0	0	0	0	10	0	0	0
Firmicutes bacterium CAG:41	12	0	0	0	0	0	0	0
Firmicutes bacterium CAG:555	12	0	0	0	0	0	0	0
Firmicutes bacterium CAG:791	16	0	0	0	0	0	0	0
Firmicutes bacterium HGW-Firmicutes-1	11	0	0	14	134	104	33	10
Firmicutes bacterium HGW-Firmicutes-11	78	0	0	0	23	11	0	0
Firmicutes bacterium HGW-Firmicutes-12	0	0	0	0	42	20	20	0
Firmicutes bacterium HGW-Firmicutes-13	0	0	0	0	102	42	21	0
Firmicutes bacterium HGW-Firmicutes-14	0	0	0	0	12	0	0	0
Firmicutes bacterium HGW-Firmicutes-16	47	0	0	0	26	0	0	0
Firmicutes bacterium HGW-Firmicutes-17	11	0	0	0	34	10	12	0
Firmicutes bacterium HGW-Firmicutes-18	0	0	0	0	20	0	0	0
Firmicutes bacterium HGW-Firmicutes-2	0	0	0	0	25	12	0	0
Firmicutes bacterium HGW-Firmicutes-21	0	0	0	0	108	0	0	0
Firmicutes bacterium HGW-Firmicutes-3	0	0	0	0	23	0	0	0
Firmicutes bacterium HGW-Firmicutes-4	0	0	0	0	36	30	17	0
Firmicutes bacterium HGW-Firmicutes-5	0	0	0	55	370	335	123	22
Firmicutes bacterium HGW-Firmicutes-7	10	0	0	62	611	387	129	11
Firmicutes bacterium HGW-Firmicutes-8	0	0	0	0	0	12	0	0
Firmicutes bacterium HGW-Firmicutes-9	40	0	0	0	18	15	11	0
Firmicutes bacterium ML8_F2	0	0	0	0	16	12	0	0
Flagellimonas	0	0	0	0	0	0	17	0
Flammeovirga	0	0	0	0	0	0	12	0
Flaviflexus salsibiostraticola	0	13	0	0	0	0	0	0
Flavilitoribacter nigricans	22	0	0	0	0	0	34	0
Flavimarina sp. Hel_I_48	0	13	0	0	0	0	10	0
Flavobacteriaceae bacterium	0	0	0	0	0	0	16	0
Flavobacteriales bacterium	14	14	0	0	0	0	41	14
Flavobacteriales bacterium CG_4_9_14_3_um_filter_32_8	0	0	0	0	0	0	11	0
Flavobacterium laiguense	0	0	0	0	0	0	10	0
Flavobacterium psychrophilum	0	0	0	0	0	0	21	0
Flavobacterium sasangense	0	0	0	0	0	0	33	0
Flavobacterium sp.	17	12	0	0	0	0	20	10
Flavobacterium sp. TCH3-2	0	0	0	0	0	0	11	0
Flavobacterium xanthum	0	0	0	0	0	0	12	0
Flavonifractor plautii	14	0	0	0	0	13	0	0
Flavonifractor sp. An10	0	0	0	0	28	0	0	0
Flexilinea flocculi	2420	0	0	0	0	0	0	0
Flexithrix dorotheae	15	0	0	0	0	0	17	0
Flexivirga caeni	17	20	46	13	0	21	40	24
Fodinicurvata fenggangensis	1804	0	0	249	0	0	4500	316
Fodinicurvata sediminis	1708	0	0	220	0	0	4487	323
Fonticella tunisiensis	0	0	0	15	66	13	12	0
Formosa	12	0	0	0	0	0	16	0
Francisellaceae	0	0	0	0	0	10	0	0
Frankia asymbiotica	12	0	0	0	0	12	11	16
Frankia canadensis	25	0	11	32	0	47	28	31
Frankia elaeagni	10	0	0	0	0	0	12	0
Frankia inefficax	12	0	0	0	0	0	11	10
Frankia irregularis	0	0	0	0	0	19	0	12
Frankia sp. BMG5.30	0	0	0	0	0	14	0	0
Frankia sp. BMG5.36	25	0	0	0	0	35	10	11
Frankia sp. Cc1.17	12	0	0	0	0	32	0	17
Frankia sp. DC12	13	0	0	13	0	0	15	0
Frankia sp. Ea1.12	24	0	0	0	0	0	14	0
Frankia sp. EAN1pec	23	0	0	10	0	19	16	14
Frankia sp. EI5c	11	0	0	0	0	0	0	0
Frankia sp. EUN1f	18	0	0	0	0	0	0	10
Frankia sp. Iso899	17	0	0	20	0	0	25	10
Frankia sp. KB5	0	0	0	0	0	20	0	11
Frankia sp. QA3	0	0	0	0	0	0	0	13
Frankia sp. R43	0	0	0	0	0	10	0	0
Frankia symbiont of Coriaria ruscifolia	18	0	0	0	0	11	21	0
Frankiales bacterium	17	0	0	10	0	0	44	12
Fretibacterium fastidiosum	807	0	0	0	0	0	0	0
Fretibacterium sp. OH1220_COT-178	10054	0	0	0	0	0	0	0
Friedmanniella luteola	48	0	0	17	0	0	37	13
Frigoribacterium sp. JB110	15	116	19	0	0	0	0	0
Frigoribacterium sp. PhB160	0	10	0	0	0	0	0	0
Frisingicoccus caecimuris	11	0	0	0	0	0	0	0
Frondihabitans sp. PAMC 28766	0	11	0	0	0	0	0	16
Fuerstia marisgermanicae	246	0	0	0	0	0	972	0
Fulvimarina pelagi	0	0	0	0	0	0	13	0
Fulvivirga imtechensis	13	0	0	0	0	0	10	0
Fusibacter sp. 3D3	17	0	0	0	38	34	11	0
Fusibacter sp. A1	0	0	0	13	0	11	20	0
Fusobacterium naviforme	68	0	0	0	0	0	0	0
Fusobacterium necrophorum BFTR-2	13	0	0	0	0	0	0	0
Fusobacterium necrophorum subsp. funduliforme 1_1_36S	19	0	0	0	15	0	0	0
Fusobacterium nucleatum subsp. animalis	16	0	0	0	0	0	0	0
Fusobacterium nucleatum subsp. nucleatum ATCC 23726	16	0	0	0	0	0	0	0
Fusobacterium perfoetens	0	0	0	0	10	0	0	0
Fusobacterium periodonticum	11	0	0	0	10	0	20	0
Fusobacterium sp.	0	0	0	0	24	13	0	0
Fusobacterium sp. CM21	0	0	0	0	13	0	0	0
Fusobacterium sp. oral taxon 203	14	0	0	0	0	0	0	0
Fusobacterium ulcerans	0	0	0	0	14	0	0	0
Fusobacterium varium	0	0	0	0	38	27	12	0
Galbibacter marinus	0	23	0	0	0	0	33	11
Gallionellaceae	14	0	0	0	0	0	10	0
Gammaproteobacteria bacterium	146	0	0	21	0	0	250	61
Gammaproteobacteria bacterium HGW-Gammaproteobacteria-14	0	0	0	0	0	0	19	0
Gammaproteobacteria bacterium RIFCSPHIGHO2_12_FULL_63_22	0	0	0	0	0	0	19	0
Gammaproteobacteria bacterium TMED133	10	0	0	0	0	0	57	0
Gandjariella thermophila	258	26	81	108	22	684	272	212
Garciella nitratireducens DSM 15102	0	0	0	12	51	0	29	10
Gardnerella vaginalis	20	22	21	0	0	0	0	0
Gelidibacter gilvus	14	57	111	0	0	0	187	42
Gelidibacter mesophilus	0	17	21	0	0	0	23	0
Gelidibacter sediminis	0	0	0	0	0	0	10	0
Gemella morbillorum	27	0	0	0	0	0	0	0
Geminicoccus roseus	48	0	0	0	0	0	15	0
Gemmata obscuriglobus	27	0	0	0	0	0	89	0
Gemmata sp. SH-PL17	34	0	0	0	0	0	150	0
Gemmatimonadales bacterium	11	0	0	0	0	0	0	0
Gemmatimonadetes bacterium	52	0	0	16	0	0	60	0
Geobacillus kaustophilus HTA426	0	0	0	0	21	12	0	0
Geobacter	13	0	0	0	18	0	26	0
Geobacteraceae bacterium	10	0	0	0	0	0	0	0
Geodermatophilus africanus	11	0	0	0	0	15	0	0
Geodermatophilus amargosae	0	0	0	0	0	12	0	0
Geodermatophilus chilensis	19	0	0	11	0	13	25	13
Geodermatophilus nigrescens	12	0	0	0	0	0	0	0
Geodermatophilus obscurus	13	0	12	14	0	25	30	0
Geodermatophilus pulveris	14	0	0	0	0	0	0	0
Geodermatophilus ruber	13	0	19	15	0	25	24	19
Geodermatophilus sabuli	0	0	11	10	0	41	19	14
Geodermatophilus siccatus	0	0	0	0	0	10	10	0
Geodermatophilus sp. DF01_2	37	0	0	0	0	22	32	47
Geodermatophilus sp. Leaf369	0	0	0	0	0	11	0	0
Geodermatophilus sp. LHW52908	20	0	0	0	0	14	23	0
Geodermatophilus sp. TF02-6	19	0	0	0	0	25	28	13
Geodermatophilus telluris	0	0	0	10	0	0	11	0
Geodermatophilus tzadiensis	0	0	0	0	0	0	10	0
Georgenia muralis	24	21	25	14	0	0	14	11
Georgenia satyanarayanai	52	23	13	25	0	0	118	20
Georgenia soli	18	18	18	14	0	0	13	0
Georgenia sp. 311	0	27	12	0	0	0	0	0
Georgenia sp. SUBG003	21	0	0	0	0	0	0	10
Georgenia sp. SYP-B2076	30	13	0	20	0	22	25	0
Georgenia sp. Z294	0	20	10	0	0	0	0	0
Georgenia sp. Z443	68	13	0	20	0	11	39	30
Geosporobacter ferrireducens	13	0	0	21	65	33	33	0
Geosporobacter subterraneus DSM 17957	0	0	0	0	0	11	0	0
Gilliamella	15	0	0	0	0	0	0	0
Gillisia limnaea DSM 15749	0	0	0	0	0	0	14	0
Gilvimarinus	10	0	0	0	0	0	0	0
Gimesia maris DSM 8797	100	0	0	0	0	0	265	0
Glaciibacter superstes	10	31	11	11	0	0	27	13
Globicatella sanguinis	0	0	0	0	14	0	0	0
Globicatella sp. HMSC072A10	0	0	0	20	169	186	53	0
Globicatella sulfidifaciens DSM 15739	0	0	0	19	66	69	30	0
Glutamicibacter arilaitensis Re117	0	11	0	0	0	0	0	0
Glutamicibacter sp. BW77	0	17	39	0	0	0	0	0
Glutamicibacter sp. BW78	0	40	0	0	0	0	0	0
Glutamicibacter uratoxydans	0	20	18	0	0	0	0	15
Glycomyces arizonensis	0	0	0	14	0	0	28	0
Glycomyces artemisiae	0	0	0	0	0	10	0	0
Glycomyces buryatensis	13	0	0	0	0	0	17	0
Glycomyces paridis	15	0	0	16	20	14	0	29
Glycomyces tenuis	25	0	0	0	0	0	23	22
Glycomyces xiaoerkulensis	17	0	0	14	0	0	18	15
Gordonia aichiensis	0	17	16	0	0	15	0	0
Gordonia alkanivorans	0	0	0	0	0	0	0	10
Gordonia amarae NBRC 15530	0	18	17	0	0	0	0	11
Gordonia amicalis	0	0	0	0	0	0	0	11
Gordonia araii NBRC 100433	0	55	40	0	0	0	0	0
Gordonia bronchialis	0	27	68	0	0	13	0	18
Gordonia desulfuricans	0	25	16	0	0	0	0	0
Gordonia effusa NBRC 100432	0	16	22	0	0	0	0	507
Gordonia hirsuta DSM 44140 = NBRC 16056	0	21	51	0	0	0	0	0
Gordonia hydrophobica	11	994	614	0	0	27	15	20
Gordonia insulae	0	28	77	0	0	26	20	133
Gordonia iterans	0	131	272	0	0	16	26	30
Gordonia lacunae	0	17	23	0	0	0	0	0
Gordonia malaquae NBRC 108250	0	159	108	0	0	0	0	0
Gordonia namibiensis	0	13	26	0	0	0	0	0
Gordonia neofelifaecis NRRL B-59395	0	124	81	0	0	0	0	23
Gordonia oryzae	0	12	20	0	0	0	0	0
Gordonia otitidis NBRC 100426	0	10	0	0	0	0	0	0
Gordonia paraffinivorans	13	35	40	0	0	21	0	0
Gordonia phthalatica	0	3330	1857	10	20	19	12	0
Gordonia polyisoprenivorans NBRC 16320 = JCM 10675	0	0	15	0	0	0	0	13
Gordonia rhizosphera NBRC 16068	0	16	29	0	0	0	0	0
Gordonia rubripertincta	0	21	26	0	0	10	0	10
Gordonia shandongensis	0	155	200	0	0	25	0	12
Gordonia sihwensis NBRC 108236	0	30	38	0	0	0	0	0
Gordonia soli	11	29	83	0	0	15	11	75
Gordonia sp.	0	109	88	0	0	0	11	61
Gordonia sp. 852002-10350_SCH5691597	0	17	13	0	0	0	0	0
Gordonia sp. 852002-51296_SCH5728562-b	0	0	10	0	0	0	0	0
Gordonia sp. CNJ-863	0	0	0	0	0	0	0	10
Gordonia sp. HY189	18	153	247	15	13	24	33	24
Gordonia sp. i37	0	0	18	0	0	0	0	0
Gordonia sp. KTR9	0	16	0	0	0	0	0	0
Gordonia sp. NB4-1Y	0	32	46	0	0	0	0	0
Gordonia sp. QH-12	0	68	32	0	0	0	0	0
Gordonia sputi	0	19	24	0	0	0	0	0
Gordonia terrae	0	0	13	0	0	0	0	0
Gordonia westfalica	0	0	10	0	0	12	0	0
Gordonibacter sp. Marseille-P4307	13	0	0	0	0	0	0	0
Gorillibacterium timonense	0	0	0	0	35	0	0	0
Gottschalkia acidurici 9a	0	0	0	24	217	68	42	0
Gottschalkia purinilytica	37	0	0	62	288	199	203	39
Gottschalkiaceae bacterium	0	0	0	26	96	41	46	10
Gracilibacillus boraciitolerans JCM 21714	0	0	0	0	13	0	0	0
Gracilibacillus massiliensis	0	0	0	0	0	0	15	0
Gracilibacillus timonensis	0	0	14	0	0	0	21	0
Gracilibacillus ureilyticus	0	0	0	0	0	0	14	0
Gracilibacter sp. BRH_c7a	0	0	0	0	25	0	0	0
Gracilimonas amylolytica	303	0	0	0	0	0	163	12
Gracilimonas mengyeensis	67	0	0	0	0	0	30	0
Gracilimonas sp. 8A47	226	0	0	0	0	0	95	0
Gracilimonas tropica	300	0	0	0	0	0	122	0
Gramella flava	0	0	0	0	0	0	11	0
Gramella fulva	0	0	0	0	0	0	23	10
Granulicatella	15	0	0	0	0	0	0	0
Granulicoccus phenolivorans	0	64	15	0	0	0	15	0
Granulosicoccaceae	0	0	0	0	0	0	11	0
Gryllotalpicola ginsengisoli	0	17	0	0	0	0	0	0
Gryllotalpicola protaetiae	0	20	0	0	0	0	0	0
Gudongella oleilytica	51	0	0	132	877	569	267	47
Gulosibacter bifidus	0	15	0	0	0	0	0	0
Gulosibacter faecalis	0	34	0	0	0	0	0	10
Gulosibacter molinativorax	0	60	23	0	0	0	0	0
Gulosibacter sp. 10	10	177	44	0	0	0	18	0
Gulosibacter sp. Marseille-P7157	0	39	0	0	0	0	0	0
Gulosibacter sp. YIM 102482-1	0	25	0	0	0	56	0	0
Haematomicrobium sanguinis	0	11	0	0	0	0	0	0
Haemophilus	21	0	0	0	0	0	28	0
Halalkalibacillus halophilus	0	0	0	0	0	0	11	0
Halanaerobium congolense	0	0	0	0	25	14	14	0
Halanaerobium praevalens	0	0	0	19	129	81	32	0
Halanaerobium saccharolyticum	0	0	0	0	15	0	0	0
Halanaerobium sp.	0	0	0	0	24	14	0	0
Halanaerobium sp. T82-1	0	0	0	0	27	13	13	0
Haliscomenobacteraceae	10	0	0	0	0	0	12	0
Haloactinobacterium album	760	260	68	451	0	0	116	92
Haloactinobacterium sp. T3246_1	29	19	0	36	0	0	40	17
Haloactinopolyspora alba	4418	32	24	236	24	106	8904	929
Haloactinospora alba	279	0	16	36	0	256	89	55
Halobacillus alkaliphilus	0	0	0	0	20	0	0	0
Halobacillus hunanensis	0	0	0	0	0	0	10	0
Halobacteroides halobius	0	0	0	0	10	0	0	0
Halocella sp. SP3-1	0	0	0	0	16	0	13	0
Haloechinothrix alba	1386	87	75	413	149	1278	1290	1067
Haloechinothrix halophila	631	32	52	179	56	533	542	509
Halofilum ochraceum	417	0	0	349	0	0	11890	2823
Haloglycomyces albus	0	0	0	12	0	0	18	13
Haloimpatiens lingqiaonensis	29	0	0	40	164	85	111	11
Haloimpatiens massiliensis	23	0	0	15	194	43	60	10
Halolactibacillus halophilus	0	0	0	0	0	0	11	0
Halomicronema hongdechloris	0	0	0	0	0	0	11	0
Halomonas anticariensis	10	0	0	0	0	0	22	0
Halomonas caseinilytica	77	0	0	0	0	0	26	45
Halomonas coralii	13	0	0	0	0	0	0	0
Halomonas cupida	23	0	0	0	0	0	12	0
Halomonas elongata DSM 2581	13	0	0	0	0	0	0	11
Halomonas endophytica	0	0	0	0	0	0	28	0
Halomonas halmophila	104	0	0	0	0	0	13	13
Halomonas huangheensis	12	0	0	0	0	0	0	0
Halomonas lutea	10	0	0	0	0	0	12	0
Halomonas muralis	106	0	0	0	0	0	128	17
Halomonas smyrnensis	0	0	0	0	0	0	24	0
Halomonas sp. EAR18	0	0	0	0	0	0	34	0
Halomonas sp. JB380	12	0	0	0	0	0	19	0
Halomonas sp. PR-M31	0	0	0	0	0	0	24	0
Halomonas sp. 'Soap Lake #7'	0	0	0	0	0	0	10	0
Halomonas subterranea	0	0	0	0	0	0	10	0
Halomonas urumqiensis	0	0	0	0	0	0	10	0
Halomonas xianhensis	10	0	0	0	0	0	0	0
Halonatronum saccharophilum	0	0	0	0	41	67	35	0
Haloplasma contractile	0	0	0	0	25	0	17	0
Halopolyspora algeriensis	1054	84	100	297	150	8016	1045	767
Halorhodospira halochloris	0	0	0	0	0	0	22	0
Halorhodospira halophila	0	0	0	0	0	0	14	0
Halospina denitrificans	0	0	0	0	0	0	13	0
Halothermothrix orenii	0	0	0	0	16	0	0	0
Halothiobacillus sp. SB14A	0	0	0	0	0	0	11	0
Halovibrio sp. YL5-2	0	0	0	0	0	0	11	0
Hamadaea tsunoensis	0	10	0	10	0	11	23	22
Hapalosiphonaceae	0	0	0	0	0	0	16	0
Harryflintia acetispora	0	0	0	0	38	0	0	0
Hathewaya histolytica	16	13	0	55	805	66	72	12
Hathewaya proteolytica DSM 3090	0	19	0	52	2983	0	26	0
Helcococcus kunzii	25	0	0	0	25	21	10	0
Helcococcus massiliensis	24	0	0	0	0	0	0	0
Helcococcus ovis	48	0	0	0	0	0	11	0
Helcococcus sueciensis	18	0	0	0	0	0	0	0
Helicobacter pylori	11	0	107	0	12	0	0	0
Heliobacterium modesticaldum Ice1	21	21	0	16	229	23	24	0
Herbiconiux ginsengi	0	11	0	0	0	0	21	0
Herbidospora galbida	0	0	0	0	0	0	16	0
Herbidospora mongoliensis	0	0	0	0	0	20	0	0
Herbihabitans rhizosphaerae	158	14	29	52	20	271	145	135
Herbinix hemicellulosilytica	18	0	0	11	66	27	14	0
Herbinix luporum	40	35	0	273	1829	1741	1028	168
Hespellia stercorisuis	16	0	0	0	0	0	0	0
Holdemanella biformis	11	0	0	0	0	0	0	0
Holdemania	17	0	0	0	0	0	0	0
Homoserinimonas aerilata	0	34	0	0	0	0	0	0
Homoserinimonas sp. OAct 916	0	50	21	0	0	0	17	15
Hoyosella altamirensis	10	18	60	0	0	19	16	20
Hoyosella subflava DQS3-9A1	0	0	21	0	0	0	0	0
Humibacillus sp. DSM 29435	16	0	10	11	0	16	19	0
Humibacillus xanthopallidus	112	0	10	50	0	0	253	73
Humibacter albus	11	16	0	13	0	0	27	0
Hungateiclostridium cellulolyticum	10	0	0	0	25	13	29	0
Hungateiclostridium clariflavum	15	0	0	10	31	20	21	0
Hungateiclostridium mesophilum	0	0	0	0	0	0	10	0
Hungateiclostridium saccincola	17	0	0	33	282	200	102	22
Hungateiclostridium thermocellum	17	0	0	13	50	38	26	0
Hungatella hathewayi	39	0	0	0	11	0	11	0
Hwanghaeella grinnelliae	0	0	0	0	0	0	14	0
Hydrocarboniclastica marina	11	0	0	0	0	0	55	0
Hydrogenibacillus schlegelii	0	0	0	0	13	0	0	0
Hydrogenispora ethanolica	0	0	0	0	10	16	0	0
Hydrogenoanaerobacterium saccharovorans	26	0	0	0	205	0	0	0
Hydrogenophaga	0	0	0	0	0	0	14	0
Hyellaceae	0	0	0	0	0	0	11	0
Hyphomicrobiaceae bacterium	13	0	0	0	0	0	19	0
Hyphomonas	13	0	0	0	0	0	0	0
Idiomarina	14	3	0	1	0	0	25	15
Ignatzschineria cameli	0	0	0	0	0	0	136	0
Ignatzschineria indica	0	0	0	0	0	0	79	0
Ignatzschineria larvae	0	0	0	0	0	0	42	0
Ignatzschineria sp. F8392	0	0	0	0	0	0	38	0
Ignatzschineria ureiclastica	0	0	0	0	0	0	29	0
Ignavibacteriae bacterium	16	0	0	0	0	0	12	0
Ignavibacteriales bacterium	10	0	0	0	0	0	13	0
Ignavigranum ruoffiae	0	0	0	0	10	0	0	0
Ilumatobacter coccineus	10	0	0	0	0	0	0	0
Ilumatobacter fluminis	43	0	0	0	0	0	24	0
Ilumatobacter nonamiensis	25	0	0	0	0	0	0	0
Ilyomonas limi	0	0	0	0	0	0	10	0
Inediibacterium massiliense	13	0	0	48	497	245	109	11
Inquilinus limosus	17	0	0	0	0	0	23	0
Intestinibacillus sp. Marseille-P6563	10	0	0	0	0	0	0	0
Intestinibacter bartlettii DORA_8_9	0	0	0	0	29	0	0	0
Intestinibacter bartlettii DSM 16795	35	49	0	25	495	0	20	0
Intestinimonas butyriciproducens	14	0	0	0	14	11	0	0
Intestinimonas massiliensis	10	0	0	0	0	0	0	0
Intrasporangium calvum	30	0	0	0	0	0	25	13
Intrasporangium chromatireducens Q5-1	0	17	39	12	0	0	33	0
Isoptericola dokdonensis	13	0	0	0	0	0	13	0
Isoptericola jiangsuensis	17	0	0	0	0	0	0	0
Isoptericola variabilis	28	17	17	0	0	0	38	20
Isosphaera pallida	19	0	0	0	0	0	67	0
Janibacter anophelis	11	21	14	0	0	0	24	15
Janibacter corallicola	51	300	793	12	43	131	117	85
Janibacter hoylei	0	14	0	0	0	0	0	0
Janibacter indicus	29	23	11	0	0	0	29	14
Janibacter limosus	23	34	24	0	0	0	16	0
Janibacter sp. Soil728	17	18	10	11	0	0	33	10
Jannaschia	12	0	0	0	0	0	0	0
Janthinobacterium	19	0	0	0	0	0	15	0
Jatrophihabitans endophyticus	17	0	0	13	0	11	37	20
Jatrophihabitans sp.	33	47	99	38	0	36	72	17
Jatrophihabitans sp. GAS493	30	0	0	12	0	17	36	22
Jejuia pallidilutea	0	0	0	0	0	0	12	0
Jeotgalibaca dankookensis	0	0	0	19	50	51	29	0
Jeotgalibaca sp. PTS2502	0	0	0	0	26	0	20	0
Jeotgalibacillus malaysiensis	0	0	0	0	15	0	0	0
Jeotgalibacillus salarius	0	0	0	0	14	0	0	0
Jeotgalicoccus halophilus	0	0	0	0	0	0	11	0
Jiangella alba	91	11	0	11	0	0	519	205
Jiangella alkaliphila	208	10	0	29	0	14	327	93
Jiangella asiatica	440	19	0	334	0	0	3865	260
Jiangella aurantiaca	91	0	0	0	0	0	211	61
Jiangella endophytica	66	0	0	0	0	0	189	121
Jiangella gansuensis	195	27	0	22	0	0	465	167
Jiangella muralis	44	10	0	15	0	0	128	45
Jiangella rhizosphaerae	89	11	13	21	0	0	167	46
Jiangella sp. DSM 45060	78	0	0	0	0	0	121	39
Jiangella ureilytica	103	0	0	11	0	0	218	71
Johnsonella ignava ATCC 51276	115	0	0	0	0	0	0	0
Jonesia denitrificans	0	16	0	0	0	0	0	0
Jongsikchunia kroppenstedtii	0	45	93	0	0	19	0	18
Jonquetella anthropi	31	0	0	0	0	0	0	0
Joostella marina	0	0	0	0	0	0	11	0
Kaistia	13	0	0	0	0	0	0	0
Kallipyga gabonensis	0	0	0	0	15	0	0	0
Kallipyga massiliensis	0	0	0	0	12	0	0	0
Kangiellaceae	10	0	0	0	0	0	11	0
Keratinibaculum paraultunense	309	38	42	1400	3505	2224	2674	488
Kibdelosporangium aridum	97	15	25	39	10	296	114	70
Kibdelosporangium phytohabitans	18	0	11	17	0	60	64	32
Kibdelosporangium sp. MJ126-NF4	54	12	22	27	0	129	82	68
Kiloniella laminariae	0	0	0	0	0	0	23	0
Kineococcus radiotolerans	0	0	0	0	0	0	13	0
Kineococcus rhizosphaerae	10	0	0	0	0	0	20	0
Kineococcus xinjiangensis	12	15	0	15	0	12	14	16
Kineosphaera limosa	14	19	27	0	0	0	14	0
Kineosporia sp. A_224	10	0	0	0	0	0	17	0
Kineosporia sp. R_H_3	28	11	0	12	0	0	28	17
Kineothrix alysoides	39	0	0	0	14	0	0	0
Kingella	13	0	0	0	0	0	0	0
Kiritimatiella glycovorans	0	0	0	0	0	0	10	0
Kiritimatiellales bacterium	21	0	0	0	0	0	52	0
Kitasatospora niigatensis	0	0	0	0	0	0	52	0
Kitasatospora phosalacinea	0	0	0	0	0	0	10	0
Kitasatospora sp. MMS16-BH015	0	0	0	0	0	0	18	0
Klebsiella pneumoniae subsp. pneumoniae	13	0	0	0	0	0	0	0
Klenkia brasiliensis	0	0	0	0	0	22	0	0
Klenkia marina	0	0	0	0	0	0	11	0
Klenkia taihuensis	0	0	0	0	0	10	11	0
Klugiella xanthotipulae	0	26	0	0	0	0	0	0
Knoellia remsis	0	15	0	0	0	0	0	0
Knoellia sinensis KCTC 19936	0	0	0	0	0	0	11	0
Kocuria carniphila	0	19	0	0	0	0	0	0
Kocuria indica	0	16	0	0	0	0	0	0
Kocuria massiliensis	0	12	0	0	0	0	0	0
Kocuria palustris	0	23	14	0	0	0	0	0
Kocuria rhizophila	0	149	62	0	0	14	13	0
Kocuria rosea	13	17	10	0	0	0	0	0
Kocuria soli	0	20	10	0	0	0	0	0
Kocuria sp. 257	11	201	51	0	0	11	0	0
Kocuria sp. 36	0	93	15	0	0	10	0	0
Kocuria sp. CPCC 104605	0	13	0	0	0	0	0	0
Kocuria sp. HMSC066H03	0	20	15	0	0	0	0	0
Kocuria sp. HSID16901	0	13	0	0	0	0	0	0
Kocuria sp. WRN011	0	11	0	0	0	0	0	0
Kocuria turfanensis	0	23	0	0	0	0	0	0
Kocuria varians	0	107	63	0	0	0	0	0
Komagataeibacter	10	0	0	0	0	0	17	0
Kordia	0	0	0	0	0	0	16	10
Krasilnikovia cinnamomea	0	0	0	0	0	0	18	10
Krasilnikoviella flava	38	24	11	11	0	0	64	49
Kribbella albertanoniae	17	0	0	11	0	23	17	0
Kribbella antibiotica	11	0	0	11	0	10	0	0
Kribbella catacumbae	22	0	0	13	0	0	34	21
Kribbella flavida	0	11	0	10	0	0	21	10
Kribbella jejuensis	26	53	55	16	0	10	22	10
Kribbella pittospori	0	0	0	0	0	10	12	0
Kribbella soli	0	0	0	40	0	0	49	0
Kribbella sp. 16K104	65	0	0	43	0	11	77	47
Kribbella sp. ALI-6-A	0	0	0	16	0	0	20	10
Kribbella sp. VKM Ac-2527	56	15	19	27	0	25	131	79
Kribbella sp. VKM Ac-2541	18	0	0	14	0	0	26	14
Kribbella sp. VKM Ac-2568	22	10	0	20	0	67	38	25
Kribbella sp. VKM Ac-2569	0	0	0	0	0	0	0	10
Kribbella sp. VKM Ac-2570	0	0	0	0	0	14	18	0
Kribbella sp. VKM Ac-2571	0	0	0	0	0	0	22	0
Kribbella sp. VKM Ac-2572	19	0	0	13	0	0	18	27
Kribbella sp. VKM Ac-2575	10	0	0	0	0	0	0	0
Kribbella sp. YM53	14	0	0	0	0	0	13	0
Kribbella sp. YM55	0	0	0	0	0	18	16	0
Kribbia dieselivorans	12	13	15	15	0	0	17	23
Kriegella aquimaris	0	0	0	0	0	0	13	0
Ktedonobacter	0	0	0	0	0	0	11	0
Ktedonosporobacter rubrisoli	15	0	0	10	0	0	17	0
Kurthia	0	0	0	0	13	0	18	0
Kushneria aurantia	13	0	0	0	0	0	15	0
Kushneria sinocarnis	0	0	0	0	0	0	11	0
Kutzneria albida DSM 43870	23	0	0	10	0	64	26	21
Kutzneria buriramensis	112	0	27	39	13	177	80	62
Kutzneria sp. 744	71	17	20	43	0	206	81	77
Kytococcus sedentarius DSM 20547	0	10	0	0	0	0	0	0
Labedaea rhizosphaerae	129	32	53	60	18	144	161	119
Labedella phragmitis	0	10	0	0	0	0	0	0
Labedella populi	0	11	0	0	0	0	0	0
Labrenzia	22	0	0	0	0	0	53	0
Lachnoanaerobaculum gingivalis	246	0	0	0	0	0	0	0
Lachnoanaerobaculum saburreum DSM 3986	11	0	0	0	11	0	0	0
Lachnoanaerobaculum sp.	10	0	0	0	0	0	0	0
Lachnoanaerobaculum umeaense	16	0	0	0	0	0	0	0
Lachnobacterium bovis	22	0	0	0	13	0	0	0
Lachnoclostridium edouardi	0	0	0	0	11	0	0	0
Lachnoclostridium phytofermentans	13	0	0	13	29	10	12	0
Lachnoclostridium sp. An14	22	0	0	0	0	0	0	0
Lachnoclostridium sp. An196	12	0	0	0	10	0	10	0
Lachnoclostridium sp. An76	0	0	0	0	12	0	0	0
Lachnoclostridium sp. Marseille-P6806	103	0	0	0	0	0	0	0
Lachnospira multipara	12	0	0	0	43	0	0	0
Lachnospiraceae bacterium	237	0	0	0	36	29	0	0
Lachnospiraceae bacterium 6_1_37FAA	0	0	0	0	61	0	0	0
Lachnospiraceae bacterium oral taxon 500	27	0	0	0	0	0	0	0
Lachnotalea glycerini	22	0	0	20	55	20	51	0
Lacinutrix	11	0	0	0	0	0	19	16
Lacrimispora amygdalina	0	0	0	0	11	0	10	0
Lacrimispora celerecrescens	0	0	0	0	11	0	0	0
Lacticigenium naphtae	0	0	0	12	120	115	34	0
Lactiplantibacillus plantarum	0	0	0	0	20	0	0	0
Lactobacillus ceti	0	0	0	0	108	0	0	0
Lactobacillus crispatus	140	0	45	127	44	11	0	0
Lactobacillus farraginis DSM 18382 = JCM 14108	0	0	0	0	33	0	0	0
Lactobacillus iners	12	0	0	0	0	0	0	0
Lactobacillus jensenii 269-3	0	0	0	0	23	0	0	0
Lactobacillus silagei JCM 19001	0	0	0	0	12	0	0	0
Lactococcus lactis	0	0	0	0	46	12	13	0
Lactonifactor longoviformis	19	0	0	0	0	0	0	0
Lacunisphaera	0	0	0	0	0	0	13	0
Lagierella massiliensis	189	0	0	30	31	19	35	10
Lapillicoccus jejuensis	0	0	19	12	0	19	16	0
Larkinella	32	0	0	0	0	0	35	0
Lautropia dentalis	26	0	0	0	0	0	0	0
Lautropia mirabilis ATCC 51599	11	0	0	0	0	0	0	0
Lautropia sp.	29	0	0	0	0	0	0	0
Lawsonella clevelandensis	0	177	297	0	12	58	0	0
Leeuwenhoekiella	14	20	0	0	0	0	52	28
Legionella shakespearei DSM 23087	0	0	0	0	22	11	0	0
Leifsonia aquatica	0	18	0	0	0	0	0	0
Leifsonia sp. NCR5	0	0	0	0	0	0	10	0
Leifsonia sp. Root112D2	10	13	0	15	0	0	31	22
Leifsonia xyli	13	36	14	0	0	0	10	0
Leisingera methylohalidivorans	0	0	0	0	0	0	10	0
Lentibacillus amyloliquefaciens	0	0	15	15	0	0	43	0
Lentibacillus cibarius	0	12	50	10	0	0	83	27
Lentibacillus halodurans	0	0	25	0	0	0	40	12
Lentibacillus jeotgali	0	0	59	0	0	0	51	12
Lentibacillus persicus	0	0	33	0	0	0	27	0
Lentibacillus salicampi	0	12	141	14	0	0	47	24
Lentibacillus sediminis	15	11	60	13	14	0	82	17
Lentibacillus sp. Marseille-P4043	15	11	89	30	0	0	84	35
Lentisphaera araneosa	0	0	0	0	0	0	12	0
Lentisphaerae bacterium GWF2_44_16	0	0	0	0	0	0	10	0
Lentisphaerae bacterium RIFOXYA12_FULL_48_11	13	0	0	0	0	0	34	0
Lentzea aerocolonigenes	33	0	11	11	0	44	28	26
Lentzea albida	11	0	0	0	0	25	10	0
Lentzea albidocapillata subsp. violacea	10	0	0	0	0	12	19	23
[truncated: 2,489 more rows]

## Sheet: Table S3
Table S3: Basic assembly statistics and CheckM results of different assembly approaches
	Assembly-stats									CheckM
assembler	total_length	# contigs	mean_length	longest	shortest	N_count	Gaps	N50	N50n	Marker lineage	# genomes	# markers	0	1	2	Comp.	Cont.	Het.
Combined	4848266	66	73458.6	306924	1918	0	0	130885	12	o__Actinomycetales (UID1808)	268	398	1	396	1	99.55	0.45	100
MEGAHIT	4683189	153	30609.1	183127	1585	0	0	63828	25	o__Actinomycetales (UID1808)	268	398	3	393	2	99.17	0.38	50
SPAdes	4344470	137	31711.5	144984	2051	0	0	55614	26	o__Actinomycetales (UID1808)	268	398	34	364	0	93.18	0	0

## Sheet: Table S4
Table S4: Comparison of total number of bacterial-assigned reads, as estimated using DIAMOND search against NCBI-nr database and Brain_NTM-assigned reads by mapping
Sample_ID	Dedup reads	DIAMOND/BLASTx		Bowtie2 Brain_NTM-assinged reads
		# of assinged reads	% of assigned reads	# of mapped reads	% of mapped reads
2077	21205991	1778825	0.08	60559	0
2132	24719681	2016341	0.08	65317	0
2133	9396626	1179209	0.13	37155	0
3041	11246067	959539	0.09	281063	0.02
3042	17109713	4185085	0.24	381284	0.02
3043	40992570	2435731	0.06	156999	0
3044	20553154	2851506	0.14	242217	0.01
3045	20547060	4021919	0.2	11733772	0.57

## Sheet: Table S5
Table S5: The lengths, coverage, and GC content of the contigs of the brain NTM after combining SPAdes and MEGAHIT assemblies
Contig_name	Length	Coverage	Coverage deviation	GC_content
Contig_3	303087	190.641	32.1955	65.87
Contig_1	301192	195.974	39.4649	65.26
Contig_20	259068	186.789	33.5694	65.84
Contig_13	237402	190.999	40.7039	65.67
Contig_8	186917	197.223	38.0514	65.18
Contig_5	177123	194.376	31.9076	65.13
Contig_2	171434	188.561	30.6107	66.05
Contig_12	169398	179.353	61.0064	65.65
Contig_18	161756	190.165	32.8624	65.56
Contig_4	158268	190.325	47.5804	66.21
Contig_37	144757	190.682	34.8279	65.7
Contig_6	129248	190.041	30.4593	65.88
Contig_9	118237	155.24	50.0058	65.75
Contig_22	117120	184.692	43.5197	65.91
Contig_7	115146	170.761	49.0383	65.3
Contig_66	111845	175.359	83.2536	64.68
Contig_10	100526	183.52	32.257	66.64
Contig_34	100168	191.719	29.8131	65.54
Contig_23	95219	194.254	31.7461	64.81
Contig_24	93209	192.698	38.589	65.45
Contig_21	92700	191.544	32.5804	65.74
Contig_11	92092	186.24	29.9277	66.66
Contig_15	91764	204.399	38.705	63.13
Contig_40	86063	158.467	48.5883	65.27
Contig_36	79600	191.302	29.7446	65.34
Contig_19	77566	194.453	31.1472	64.9
Contig_26	70439	191.02	32.113	65.52
Contig_30	65357	193.086	36.9493	64.87
Contig_39	63399	185.655	30.7841	66.41
Contig_42	62884	187.833	33.3298	65.71
Contig_31	58925	190.392	33.1125	65.91
Contig_27	55759	206.339	33.7463	63.21
Contig_32	55541	192.154	103.261	65.37
Contig_28	47798	194.332	31.0067	65.47
Contig_29	46458	160.816	53.3053	65.16
Contig_35	44537	186.36	33.198	65.87
Contig_65	43787	122.881	22.4488	61.91
Contig_38	39122	137.004	31.9124	66.26
Contig_41	28769	194.245	31.3352	65.25
Contig_45	27637	142.127	75.7768	66.75
Contig_43	25017	190.62	35.1322	65.53
Contig_44	23525	187.469	30.8391	65.59
Contig_47	20934	219.736	90.2637	61.83
Contig_52	20791	195.722	31.5215	65.06
Contig_48	20061	186.365	34.2676	65.8
Contig_46	19315	188.25	29.4572	65.12
Contig_61	17957	188.672	33.7429	65.73
Contig_64	16701	204.882	32.7878	64.37
Contig_50	15170	209.429	74.1086	63.84
Contig_69	13529	123.398	25.4406	62.69
Contig_68	11629	23.7594	6.02389	65.72
Contig_53	11349	198.129	39.6426	63.73
Contig_54	11343	206.264	40.6907	63.6
Contig_70	10721	145.276	35.9763	61.58
Contig_71	9193	41.0042	9.6928	65.08
Contig_58	8951	210.002	66.1693	66.1
Contig_73	8334	71.8531	32.9968	62.89
Contig_59	7854	88.6895	17.8871	68
Contig_57	7322	191.695	46.0685	65.71
Contig_60	6967	196.85	38.8463	62.62
Contig_63	6119	197.066	39.479	62.98
Contig_72	3719	123.972	24.6352	62.44
Contig_62	3482	191.237	42.2208	63.81
Contig_74	2281	128.99	107.279	61.55
Contig_75	2153	201.153	46.8247	61.22
Contig_67	1894	121.571	32.3491	63.99

## Sheet: Table S6
Table S6: Metadata on the characterized members of the genus Mycolicibacterium
Rep. Genome ID	Organism_name	Isolation_source	Isolation_from_host	Pathogen	Time	Reference
GCA_000015305.1	Mycolicibacterium vanbaalenii	petroleum-contaminated estuarine sediments	No	No		(Khan et al., 2002)
GCA_000184435.1	Mycolicibacterium gilvum	creosote contaminated soil	No	No	Long	(Stanford and Gunthorpe, 1971)
GCA_000559085.2	Mycolicibacterium aromaticivorans	hydrocarbon contaminated soil	No	No		(Hennessee et al., 2009)
GCA_000613185.1	Mycolicibacterium cosmeticum	granulomatous lesion of a female patient	Yes	Yes	Long	(Cooksey et al., 2004)
GCA_000723385.1	Mycolicibacterium farcinogenes	lesions of farcy in African bovines	Yes	Yes	Medium	(Chamoiseau, 1973)
GCA_000805375.1	Mycolicibacterium setense	66-year-old man with after bone grafting surgery	Yes	Yes	Long	(Toro et al., 2008)
GCA_000878195.1	Mycolicibacterium llatzerense	brain abscess/haemodialysis water	Yes	Yes		(Gomila et al., 2008; Greninger et al., 2015)
GCA_001050015.1	Mycolicibacterium malmesburyense	Cattle nasal mucous membrane	Yes	Unknown		(Gcebe et al., 2016)
GCA_001050035.1	Mycolicibacterium komanii	Cattle nasal mucous membrane	Yes	Unknown		(Gcebe et al., 2016)
GCA_001245615.1	Mycolicibacterium neworleansense	scalp wound	Yes	Unknown	Long	(Schinsky et al., 2004)
GCA_001307545.1	Mycolicibacterium fortuitum	rhizosphere soil/ pulmonary infection	Yes	Yes	Long	(Okamori et al., 2018)
GCA_001499835.1	Mycolicibacterium novocastrense	skin granulation on a child's hand	Yes	Yes	Long	(Shojaei et al., 1997)
GCA_001552315.1	Mycolicibacterium chlorophenolicum	chlorophenol-contaminated lake sediment	No	No		(Apajalahti et al., 1986)
GCA_001570425.1	Mycolicibacterium brisbanense	antral sinus	Yes	Yes	Short	(Poh et al., 2014)
GCA_001655245.1	Mycolicibacterium vaccae	Cow’s milk	Yes	Yes		(Franco et al., 2013)
GCA_001667065.1	Mycolicibacterium celeriflavum	Pulmonary patients	Yes	Yes		(Shahraki et al., 2015)
GCA_001667535.1	Mycolicibacterium elephantis	Sputum - Pulmonary disease	Yes	Yes	Short/Long	(Heidarieh et al., 2011)
GCA_001722335.1	Mycolicibacterium flavescens	Blood - Sepsis	Yes	Yes	*Medium/Long	(Allen and Chng, 1993; Sethi et al., 2011)
GCA_002086115.1	Mycolicibacterium bacteremicum	Patients’ blood	Yes	Yes		(Brown-Elliott et al., 2010)
GCA_002086695.1	Mycolicibacterium rhodesiae	Soil/sputum of a patient with lung tuberculosis	Yes	Yes	Long	(Tsukamura et al., 1971)
GCA_002086795.1	Mycolicibacterium tusciae	cervical lymph node of an immunocompromised child	Yes	Yes		(Tortoli et al., 1999)
GCA_002101555.1	Mycolicibacterium canariasense	patients with febrile syndrome	Yes	Yes		(Jiménez et al., 2004)
GCA_002101705.1	Mycolicibacterium iranicum	bronchoalveolar lavage	Yes	Yes	Short	(Shojaei et al., 2013)
GCA_002101965.1	Mycolicibacterium wolinskyi	facial wound	Yes	Yes	Short	(Chen et al., 2008)
GCA_002102065.1	Mycolicibacterium conceptionense	bone tissue biopsy, wound liquid outflow	Yes	Yes		(Adékambi et al., 2006c)
GCA_002250655.1	Mycolicibacterium sphagni	sphagnum moss	No	No		(Kazda, 1980)
GCA_002553575.2	Mycolicibacterium brumae	catheter related bloodstream infection	Yes	Yes/No	Long	(Lee et al., 2004)
GCA_003855255.1	Mycolicibacterium nivoides	Peat bog	No	No		(Dahl et al., 2021)
GCA_004359005.1	Mycolicibacterium obuense	Patient with Pneumonia	Yes	Yes	Long	(Luis et al., 2019)
GCA_004721035.1	Mycolicibacterium peregrinum	Pulmonary infection	Yes	Yes	Short	(Marie et al., 2005)
GCA_005670685.2	Mycolicibacterium mucogenicum	Immunocompetent Patients	Yes	Yes	Short	(Adékambi et al., 2006b)
GCA_010722915.1	Mycolicibacterium agri	Soil/skin	Yes	Yes	Long	(Xu et al., 2021)
GCA_010722995.1	Mycolicibacterium murale	m water-damaged indoor building material	No	No	Long	(Vuorio et al., 1999)
GCA_010723735.1	Mycolicibacterium hippocampi	seahorse with tail rot	Yes	No		(Balcázar et al., 2014)
GCA_010725485.1	Mycolicibacterium parafortuitum	Soil	No	No		(Tsukamura, 1966)
GCA_010725725.1	Mycolicibacterium pulveris	House dust	No	No	Long	(TSUKAMURA et al., 1983a)
GCA_010725885.1	Mycolicibacterium tokaiense	necrotic granuloma in the pituitary stalk	Yes	Yes	Long	(Kondo et al., 2006)
GCA_010726085.1	Mycolicibacterium moriokaense	immunocompetent patient after a total knee replacement	Yes	Yes	Long	(Singh and Antony, 2020)
GCA_010726245.1	Mycolicibacterium aichiense	Soil/sputum	Yes	No		(TSUKAMURA et al., 1981)
GCA_010726645.1	Mycolicibacterium duvalii	cases of leprosy	Yes	Yes	Long	(Stanford and Gunthorpe, 1971)
GCA_010726955.1	Mycolicibacterium fallax	Water	No	No	Short	(LéVY-FRéBAULT et al., 1983)
GCA_010727325.1	Mycolicibacterium alvei	Water/Joint infection	Yes	No	Short	(Ausina et al., 1992; Lee et al., 2011)
GCA_010727475.1	Mycolicibacterium mageritense	Patient with Compromised Immune System	Yes	Yes	Long	(Huth et al., 2011)
GCA_010728155.1	Mycobacterium doricum	Osteomyelitis and Soft Tissue Infection	Yes	Yes	Long	(Pettit et al., 2011)
GCA_010728325.1	Mycolicibacterium poriferae	Patient with Chronic Bronchitis	Yes	Yes	Long	(Ballester et al., 2011)
GCA_010728925.1	Mycolicibacterium gadium	Sputum	Yes	Yes	Medium	(Casal and Rey, 1974)
GCA_010729305.1	Mycolicibacterium psychrotolerans	pond water near a uranium mine	No	No	Long	(Trujillo et al., 2004)
GCA_010729665.1	Mycolicibacterium madagascariense	sputum of a patient with tracheobronchitis	Yes	Yes/No		(Ballester et al., 2013)
GCA_010729895.1	Mycolicibacterium confluentis	Sputum	Yes	No	Short/Long	(Kirschner et al., 1992)
GCA_010730955.1	Mycolicibacterium aubagnense	bronchial aspiration	Yes	No	Short	(Adékambi, 2009; Adékambi et al., 2006a)
GCA_010731115.1	Mycolicibacterium phocaicum	Unknown	Unknown	Unknown	Short	(Adékambi et al., 2006a)
GCA_010731295.1	Mycolicibacterium boenickei	leg wound	Yes	Yes	Short	(Schinsky et al., 2004)
GCA_010731575.1	Mycolicibacterium monacense	bronchial lavage sample	Yes	Yes	Long	(Shojaei et al., 2012)
GCA_010731615.1	Mycolicibacterium insubricum	human sputum	Yes	Yes	Short/Long	(Tortoli et al., 2009)
GCA_010731695.1	Mycolicibacterium litorale	Soil	No	No		(Zhang et al., 2012)
GCA_010731735.1	Mycolicibacterium sediminis	Marine sediments	No	No		(Zhang et al., 2013)
GCA_010731815.2	Mycolicibacterium arabiense	coastal sand	No	No		(Zhang et al., 2013)
GCA_010731855.1	Mycolicibacterium anyangense	Cattle blood	Yes	No		(Kim et al., 2015)
GCA_010731875.1	Mycolicibacterium sarraceniae	peat bogs	No	No	Medium/Long	(Tran and Dahl, 2016)
GCA_010731895.1	Mycolicibacterium helvum	peat bogs	No	No		(Tran and Dahl, 2016)
GCA_013349145.1	Mycolicibacterium smegmatis	genital secretions	Yes	Yes		(Gordon and Smith, 1953)
GCA_014295435.1	Mycolicibacterium fluoranthenivorans	Polycyclic aromatic hydrocarbon contaminated soil	No	No		(Hormisch et al., 2004)
GCA_016919345.1	Mycolicibacterium septicum	catheter-related bacteraemia	Yes	Yes	Long	(Go et al., 2020; Schinsky et al., 2000)
GCA_016919645.1	Mycolicibacterium austroafricanum	Water	No	No	Long	(TSUKAMURA et al., 1983b)
GCA_017876775.1	Mycolicibacterium lutetiense	water distribution system	No	No	Short	(Konjek et al., 2016)
GCA_018363015.1	Mycolicibacterium neoaurum	Meningoencephalitis patient	Yes	Yes	Short/Long	(Awadh et al., 2016; Heckman et al., 2004)
GCA_019050325.1	[Mycobacterium] fortunisiensis	sputum	Yes	Yes		(Gharbi et al., 2021)
GCA_900078665.2	Mycolicibacterium houstonense	facial abscess	Yes	Yes		(Levasseur et al., 2016)
GCA_900108565.1	Mycolicibacterium rutilum	Soil	No	No		(Hennessee et al., 2009)
GCA_900187065.1	Mycolicibacterium thermoresistibile	Soil/Cats	Yes	Yes	Long	(Biet and Boschiroli, 2014; Weitzman et al., 1981)
GCA_900453455.1	Mycolicibacterium chubuense	Hand infection	Yes	Yes	Long	(Ruan et al., 2020)
GCA_900453675.1	Mycolicibacterium phlei	immunocompetent host with anti-interferon gamma autoantibodies	Yes	Yes	Short	(Tanaka et al., 2019)
GCA_900603025.1	Mycolicibacterium hassiacum	Patient with pulmonary disease	Yes	Yes	Long	(Deinhardt-Emmer et al., 2018; Salzer et al., 2020)
GCA_900637195.1	Mycolicibacterium aurum	environment	No	No		(Sood et al., 2016)
GCA_900637205.1	Mycolicibacterium chitae	soil	No	No	Long	(Tsukamura, 1967)
Adékambi, T. (2009). Mycobacterium mucogenicum group infections: a review. Clinical microbiology and infection 15, 911-918.
Adékambi, T., Berger, P., Raoult, D., and Drancourt, M. (2006a). rpoB gene sequence-based characterization of emerging non-tuberculous mycobacteria with descriptions of Mycobacterium bolletii sp. nov., Mycobacterium phocaicum sp. nov. and Mycobacterium aubagnense sp. nov. International journal of systematic and evolutionary microbiology 56, 133-143.
Adékambi, T., Foucault, C., La Scola, B., and Drancourt, M. (2006b). Report of two fatal cases of Mycobacterium mucogenicum central nervous system infection in immunocompetent patients. Journal of clinical microbiology 44, 837-840.
Adékambi, T., Stein, A., Carvajal, J., Raoult, D., and Drancourt, M. (2006c). Description of Mycobacterium conceptionense sp. nov., a Mycobacterium fortuitum group organism isolated from a posttraumatic osteitis inflammation. Journal of Clinical Microbiology 44, 1268-1273.
Allen, D.M., and Chng, H.H. (1993). Disseminated Mycobacterium flavescens in a probable case of chronic granulomatous disease. Journal of Infection 26, 83-86.
Apajalahti, J.H., Kärpänoja, P., and Salkinoja-Salonen, M.S. (1986). Rhodococcus chlorophenolicus sp. nov., a chlorophenol-mineralizing actinomycete. International Journal of Systematic and Evolutionary Microbiology 36, 246-251.
Ausina, V., Luquin, M., Barcelo, M.G., Lanéelle, M., Lévy-Frébault, V., Belda, F., and Prats, G. (1992). Mycobacterium alvei sp. nov. International Journal of Systematic and Evolutionary Microbiology 42, 529-535.
Awadh, H., Mansour, M., and Shorman, M. (2016). Bacteremia with an Unusual Pathogen:<i> Mycobacterium neoaurum</i>. Case Reports in Infectious Diseases 2016, 5167874. 10.1155/2016/5167874.
Balcázar, J.L., Planas, M., and Pintado, J. (2014). Mycobacterium hippocampi sp. nov., a rapidly growing scotochromogenic species isolated from a seahorse with tail rot. Current microbiology 69, 329-333.
Ballester, F., Alcaide, F., Pujol, I., Hernández-Flix, S., Simó, J.M., Joven, J., and Camps, J. (2013). First human isolate of Mycobacterium madagascariense in the sputum of a patient with tracheobronchitis. Clinical chemistry and laboratory medicine 51, e35-e36.
Ballester, F., Pujol, I., Alcaide, F., Pizarro, I., Simó, J.M., Joven, J., and Camps, J. (2011). First human isolate of mycobacterium poriferae in the sputum of a patient with chronic bronchitis. Journal of clinical microbiology 49, 3107-3108.
Biet, F., and Boschiroli, M.L. (2014). Non-tuberculous mycobacterial infections of veterinary relevance. Research in Veterinary Science 97, S69-S77.
Brown-Elliott, B.A., Wallace Jr, R.J., Petti, C.A., Mann, L.B., McGlasson, M., Chihara, S., Smith, G.L., Painter, P., Hail, D., and Wilson, R. (2010). Mycobacterium neoaurum and Mycobacterium bacteremicum sp. nov. as causes of mycobacteremia. Journal of clinical microbiology 48, 4377-4385.
Casal, M., and Rey, C. (1974). Mycobacterium gadium sp. nov. a new species of rapid-growing scotochromogenic mycobacteria. Tubercle 55, 299-308.
Chamoiseau, G. (1973). M. farcinogenes agent causal du farcin du boeuf en Afrique.
Chen, Y.-C., Jou, R., Huang, W.-L., Huang, S.-T., Liu, K.-C., Lay, C.-J., Chang, S.-M., Tseng, C.-E., Lai, C.-L., and Su, Y.-C. (2008). Bacteremia caused by Mycobacterium wolinskyi. Emerging infectious diseases 14, 1818.
Cooksey, R.C., de Waard, J.H., Yakrus, M.A., Rivera, I., Chopite, M., Toney, S.R., Morlock, G.P., and Butler, W.R. (2004). Mycobacterium cosmeticum sp. nov., a novel rapidly growing species isolated from a cosmetic infection and from a nail salon. International journal of systematic and evolutionary microbiology 54, 2385-2391.
Dahl, J.L., Gatlin III, W., Tran, P.M., and Sheik, C.S. (2021). Mycolicibacterium nivoides sp. nov isolated from a peat bog. International Journal of Systematic and Evolutionary Microbiology 71.
Deinhardt-Emmer, S., Höring, S., Mura, C., Hillemann, D., Hermann, B., Sachse, S., Bohnert, J., and Löffler, B. (2018). First Time Isolation of Mycobacterium hassiacum From a Respiratory Sample. Clin Med Insights Circ Respir Pulm Med 12, 1179548417747529-1179548417747529. 10.1177/1179548417747529.
Franco, M.M.J., Paes, A.C., Ribeiro, M.G., de Figueiredo Pantoja, J.C., Santos, A.C.B., Miyata, M., Leite, C.Q.F., Motta, R.G., and Listoni, F.J.P. (2013). Occurrence of mycobacteria in bovine milk samples from both individual and collective bulk tanks at farms and informal markets in the southeast region of Sao Paulo, Brazil. BMC Veterinary Research 9, 1-8.
Gcebe, N., Michel, A., Gey van Pittius, N.C., and Rutten, V. (2016). Comparative genomics and proteomic analysis of four non-tuberculous Mycobacterium species and Mycobacterium tuberculosis complex: occurrence of shared immunogenic proteins. Frontiers in microbiology 7, 795.
Gharbi, R., Khanna, V., Frigui, W., Mhenni, B., Brosch, R., and Mardassi, H. (2021). Phenotypic and genomic hallmarks of a novel, potentially pathogenic rapidly growing Mycobacterium species related to the Mycobacterium fortuitum complex. Scientific Reports 11, 13011. 10.1038/s41598-021-91737-8.
Go, J.R., Wengenack, N.L., Abu Saleh, O.M., Corsini Campioli, C., Deml, S.M., and Wilson, J.W. (2020). Mycobacterium septicum: a 6-year clinical experience from a tertiary hospital and reference laboratory. Journal of Clinical Microbiology 58, e02091-02020.
Gomila, M., Ramirez, A., Gasco, J., and Lalucat, J. (2008). Mycobacterium llatzerense sp. nov., a facultatively autotrophic, hydrogen-oxidizing bacterium isolated from haemodialysis water. International journal of systematic and evolutionary microbiology 58, 2769-2773.
Gordon, R.E., and Smith, M.M. (1953). Rapidly growing, acid fast bacteria I: Species' descriptions of Mycobacterium phlei Lehmann and Neumann and Mycobacterium smegmatis (Trevisan) Lehmann and Neumann. Journal of bacteriology 66, 41-48.
Greninger, A.L., Langelier, C., Cunningham, G., Keh, C., Melgar, M., Chiu, C.Y., and Miller, S. (2015). Two rapidly growing mycobacterial species isolated from a brain abscess: first whole-genome sequences of Mycobacterium immunogenum and Mycobacterium llatzerense. Journal of clinical microbiology 53, 2374-2377.
Heckman, G.A., Hawkins, C., Morris, A., Burrows, L.L., and Bergeron, C. (2004). Rapidly progressive dementia due to Mycobacterium neoaurum meningoencephalitis. Emerging infectious diseases 10, 924-927. 10.3201/eid1005.030711.
Heidarieh, P., Shojaei, H., Hashemi, A., Feizabadi, M.M., Daei-Naser, A., and Ataei, B. (2011). First report of isolation of Mycobacterium elephantis from bronchial lavage of a patient in Asia. JRSM short reports 2, 1-3.
Hennessee, C.T., Seo, J.-S., Alvarez, A.M., and Li, Q.X. (2009). Polycyclic aromatic hydrocarbon-degrading species isolated from Hawaiian soils: Mycobacterium crocinum sp. nov., Mycobacterium pallens sp. nov., Mycobacterium rutilum sp. nov., Mycobacterium rufum sp. nov. and Mycobacterium aromaticivorans sp. nov. International journal of systematic and evolutionary microbiology 59, 378-387.
Hormisch, D., Brost, I., Kohring, G.-W., Giffhorn, F., Kroppenstedt, R., Stackebradt, E., Färber, P., and Holzapfel, W. (2004). Mycobacterium fluoranthenivorans sp. nov., a fluoranthene and aflatoxin B1 degrading bacterium from contaminated soil of a former coal gas plant. Systematic and applied microbiology 27, 653-660.
Huth, R.G., Brown-Elliott, B.A., and Wallace Jr, R.J. (2011). Mycobacterium mageritense pulmonary disease in patient with compromised immune system. Emerging infectious diseases 17, 556.
Jiménez, M.S., Campos-Herrero, M.I., García, D., Luquin, M., Herrera, L., and García, M.J. (2004). Mycobacterium canariasense sp. nov. International journal of systematic and evolutionary microbiology 54, 1729-1734.
Kazda, J. (1980). Mycobacterium sphagni sp. nov. International Journal of Systematic and Evolutionary Microbiology 30, 77-81.
Khan, A.A., Kim, S.-J., Paine, D.D., and Cerniglia, C.E. (2002). Classification of a polycyclic aromatic hydrocarbon-metabolizing bacterium, Mycobacterium sp. strain PYR-1, as Mycobacterium vanbaalenii sp. nov. International Journal of Systematic and Evolutionary Microbiology 52, 1997-2002.
Kim, B.-J., Kim, J.-M., Kim, B.-R., Lee, S.-Y., Kim, G., Jang, Y.-H., Ryoo, S., Jeon, C.-O., Jin, H.-M., and Jeong, J. (2015). Mycobacterium anyangense sp. nov., a rapidly growing species isolated from blood of Korean native cattle, Hanwoo (Bos taurus coreanae). International journal of systematic and evolutionary microbiology 65, 2277-2285.
Kirschner, P., Teske, A., Schröder, K.-H., Kroppenstedt, R., Wolters, J., and Böttger, E. (1992). Mycobacterium confluentis sp. nov. International Journal of Systematic and Evolutionary Microbiology 42, 257-262.
Kondo, A., Mori, K., Iwata, J., Tamura, M., Yamamoto, T., Nakao, Y., and Maeda, M. (2006). Caseous Necrotic Granuloma in the Pituitary Stalk Due to Nontuberculous Mycobacteria (Mycobacterium Tokaiense) Infection. Neurologia medico-chirurgica 46, 80-83.
Konjek, J., Souded, S., Guerardel, Y., Trivelli, X., Bernut, A., Kremer, L., Welte, B., Joyeux, M., Dubrou, S., and Euzeby, J.-P. (2016). Mycobacterium lutetiense sp. nov., Mycobacterium montmartrense sp. nov. and Mycobacterium arcueilense sp. nov., members of a novel group of non-pigmented rapidly growing mycobacteria recovered from a water distribution system. International journal of systemati…
Lee, C.-H., You, H.-L., Wang, J.-W., Tang, Y.-F., and Liu, J.-W. (2011). Prosthetic joint infection caused by Mycobacterium alvei in an elderly patient. Journal of clinical microbiology 49, 3096-3098.
Lee, S.A., Raad, I.I., Adachi, J.A., and Han, X.Y. (2004). Catheter-related bloodstream infection caused by Mycobacterium brumae. Journal of clinical microbiology 42, 5429-5431.
Levasseur, A., Asmar, S., Robert, C., and Drancourt, M. (2016). Draft Genome Sequence of Mycobacterium houstonense Strain ATCC 49403T. Genome Announc 4, e00443-00416. 10.1128/genomeA.00443-16.
LéVY-FRéBAULT, V., PROME, J.-C., GRANDRY, J., BOISVERT, H., and DAVID, H.L. (1983). Mycobacterium fallax sp. nov. International Journal of Systematic and Evolutionary Microbiology 33, 336-343.
Luis, B.A.L., Díaz-Lomelí, P., Gómez-Albarrán, L.P., Martínez-Gamboa, A., and Ponce-de-León, A. (2019). Mycobacterium obuense Bacteremia in a Patient with Pneumonia. Emerging infectious diseases 25, 1015.
Marie, I., Heliot, P., Roussel, F., Herve, F., Muir, J., and Levesque, H. (2005). Fatal Mycobacterium peregrinum pneumonia in refractory polymyositis treated with infliximab. Rheumatology 44, 1201-1202.
Okamori, S., Asakura, T., Nishimura, T., Tamizu, E., Ishii, M., Yoshida, M., Fukano, H., Hayashi, Y., Fujita, M., and Hoshino, Y. (2018). Natural history of Mycobacterium fortuitum pulmonary infection presenting with migratory infiltrates: a case report with microbiological analysis. BMC infectious diseases 18, 1-6.
Pettit, A.C., Jahangir, A.A., and Wright, P.W. (2011). Mycobacterium doricum osteomyelitis and soft tissue infection. Emerging infectious diseases 17, 2075.
Poh, M.-E., Liam, C.-K., Ng, K.-P., and Tan, R. (2014). Mycobacterium brisbanense species nova isolated from a patient with chronic cavitary lung infection. Chest 145, 858-860.
Ruan, J., Li, X.-Y., and Chen, H. (2020). Mycobacterium chubuense hand infection. IDCases 20, e00742. https://doi.org/10.1016/j.idcr.2020.e00742.
Salzer, H.J.F., Chitechi, B., Hillemann, D., Mandl, M., Paar, C., Mitterhumer, M., Lamprecht, B., and Maurer, F.P. (2020). Nontuberculous Mycobacterial Pulmonary Disease from Mycobacterium hassiacum, Austria. Emerging infectious diseases 26, 2776-2778. 10.3201/eid2611.191718.
Schinsky, M.F., McNeil, M.M., Whitney, A.M., Steigerwalt, A.G., Lasker, B.A., Floyd, M.M., Hogg, G.G., Brenner, D.J., and Brown, J.M. (2000). Mycobacterium septicum sp. nov., a new rapidly growing species associated with catheter-related bacteraemia. International Journal of Systematic and Evolutionary Microbiology 50, 575-581.
Schinsky, M.F., Morey, R.E., Steigerwalt, A.G., Douglas, M.P., Wilson, R.W., Floyd, M.M., Butler, W.R., Daneshvar, M.I., Brown-Elliott, B.A., and Wallace Jr, R.J. (2004). Taxonomic variation in the Mycobacterium fortuitum third biovariant complex: description of Mycobacterium boenickei sp. nov., Mycobacterium houstonense sp. nov., Mycobacterium neworleansense sp. nov. and Mycobacterium brisbanens…
Sethi, S., Gupta, V., Bhattacharyya, S., and Sharma, M. (2011). Post-laparoscopic wound infection caused by scotochromogenic nontuberculous Mycobacterium. Japanese journal of infectious diseases 64, 426-427.
Shahraki, A.H., Çavuşoğlu, C., Borroni, E., Heidarieh, P., Koksalan, O.K., Cabibbe, A.M., Hashemzadeh, M., Mariottini, A., Mostafavi, E., and Cittaro, D. (2015). Mycobacterium celeriflavum sp. nov., a rapidly growing scotochromogenic bacterium isolated from clinical specimens. International journal of systematic and evolutionary microbiology 65, 510-515.
Shojaei, H., Daley, C., Gitti, Z., Hashemi, A., Heidarieh, P., Moore, E.R., Naser, A.D., Russo, C., van Ingen, J., and Tortoli, E. (2013). Mycobacterium iranicum sp. nov., a rapidly growing scotochromogenic species isolated from clinical specimens on three different continents. International journal of systematic and evolutionary microbiology 63, 1383-1389.
Shojaei, H., Goodfellow, M., Magee, J., Freeman, R., Gould, F., and Brignall, C. (1997). Mycobacterium novocastrense sp. nov., a rapidly growing photochromogenic mycobacterium. International Journal of Systematic and Evolutionary Microbiology 47, 1205-1207.
Shojaei, H., Hashemi, A., Heidarieh, P., Hosseini, N., and Naser, A.D. (2012). Chronic pulmonary disease due to Mycobacterium monacense infection: the first case from Iran. Annals of laboratory medicine 32, 87-90.
Singh, J., and Antony, S.J. (2020). Prosthetic joint infection due to Mycobacterium moriokaense in an immunocompetent patient after a total knee replacement. In 1. (Taylor & Francis), pp. 97-99.
Sood, S., Yadav, A., and Shrivastava, R. (2016). Mycobacterium aurum is Unable to Survive Mycobacterium tuberculosis Latency Associated Stress Conditions: Implications as Non-suitable Model Organism. Indian J Microbiol 56, 198-204. 10.1007/s12088-016-0564-x.
Stanford, J., and Gunthorpe, W. (1971). A study of some fast-growing scotochromogenic mycobacteria including species descriptions of Mycobacterium gilvum (new species) and Mycobacterium duvalii (new species). British journal of experimental pathology 52, 627.
Tanaka, S., Hoshino, Y., Sakagami, T., Fukano, H., Matsui, Y., and Hiranuma, O. (2019). Pathogenicity of Mycolicibacterium phlei, a non-pathogenic nontuberculous mycobacterium in an immunocompetent host carrying anti-interferon gamma autoantibodies: a case report. BMC infectious diseases 19, 1-6.
Toro, A., Adekambi, T., Cheynet, F., Fournier, P.-E., and Drancourt, M. (2008). Mycobacterium setense infection in humans. Emerging infectious diseases 14, 1330.
Tortoli, E., Baruzzo, S., Heijdra, Y., Klenk, H.-P., Lauria, S., Mariottini, A., and van Ingen, J. (2009). Mycobacterium insubricum sp. nov. International journal of systematic and evolutionary microbiology 59, 1518-1523.
Tortoli, E., Kroppenstedt, R.M., Bartoloni, A., Caroli, G., Jan, I., Pawlowski, J., and Emler, S. (1999). Mycobacterium tusciae sp. nov. International Journal of Systematic and Evolutionary Microbiology 49, 1839-1844.
Tran, P.M., and Dahl, J.L. (2016). Mycobacterium sarraceniae sp. nov. and Mycobacterium helvum sp. nov., isolated from the pitcher plant Sarracenia purpurea. International journal of systematic and evolutionary microbiology 66, 4480-4485.
Trujillo, M.E., Velazquez, E., Kroppenstedt, R.M., Schumann, P., Rivas, R., Mateos, P.F., and Martínez-Molina, E. (2004). Mycobacterium psychrotolerans sp. nov., isolated from pond water near a uranium mine. International journal of systematic and evolutionary microbiology 54, 1459-1463.
Tsukamura, M. (1966). Mycobacterium parafortuitum: a new species. Microbiology 42, 7-12.
Tsukamura, M. (1967). Mycobacterium chitae: a New Species. Japanese Journal of Microbiology 11, 43-47. https://doi.org/10.1111/j.1348-0421.1967.tb00319.x.
Tsukamura, M., Mizuno, S., Gane, N., Mills, A., and King, L. (1971). Mycobacterium rhodesiae sp. nov. A new species of rapid-growing scotochromogenic mycobacteria. Japanese journal of microbiology 15, 407-416.
TSUKAMURA, M., MIZUNO, S., and TOYAMA, H. (1983a). Mycobacterium pulveris sp. nov., a nonphotochromogenic mycobacterium with an intermediate growth rate. International Journal of Systematic and Evolutionary Microbiology 33, 811-815.
TSUKAMURA, M., MIZUNO, S., and TSUKAMURA, S. (1981). Numerical Analysis of Rapidly Growing, Scotochromogenic Mycobacteria, Including Mycobacterium obuense sp. nov., nom. rev., Mycobacterium rhodesiae sp. nov., nom. rev., Mycobacterium aichiense sp. nov., nom. rev., Mycobacterium chubuense sp. nov., nom. rev., and Mycobacterium tokaiense sp. nov., nom. rev. International Journal of Systematic and …
TSUKAMURA, M., VAN DER MEULEN, H.J., and GRABOW, W.O. (1983b). Numerical Taxonomy of Rapidly Growing, Scotochromogenic Mycobacteria of the Mycobacterium parafortuitum Complex: Mycobacterium austroafricanum sp. nov. and Mycobacterium diernhoferi sp. nov., nom. rev. International Journal of Systematic and Evolutionary Microbiology 33, 460-469.
Vuorio, R., Andersson, M.A., Rainey, F.A., Kroppenstedt, R.M., Kämpfer, P., Busse, H.-J., Viljanen, M., and Salkinoja-Salonen, M. (1999). A new rapidly growing mycobacterial species, Mycobacterium murale sp. nov., isolated from the indoor walls of a children's day care centre. International Journal of Systematic and Evolutionary Microbiology 49, 25-35.
Weitzman, I., Osadczyi, D., Corrado, M., and Karp, D. (1981). Mycobacterium thermoresistibile: a new pathogen for humans. Journal of clinical microbiology 14, 593-595.
Xu, C., Wu, W., Pan, H., Hui, T., Wu, Q., Zhou, Z., Wang, S., Zheng, W., Yi, Q., and Pan, H. (2021). Mycobacterium agri Skin Infection in a Previously Healthy Patient: A Case Study. Infection and Drug Resistance 14, 2965.
Zhang, D.-F., Chen, X., Zhang, X.-M., Zhi, X.-Y., Yao, J.-C., Jiang, Y., Xiong, Z., and Li, W.-j. (2013). Mycobacteriumsediminis sp. nov. and Mycobacteriumarabiense sp. nov., two rapidly growing members of the genus Mycobacterium. International journal of systematic and evolutionary microbiology 63, 4081-4086.
Zhang, Y., Zhang, J., Fang, C., Pang, H., and Fan, J. (2012). Mycobacterium litorale sp. nov., a rapidly growing mycobacterium from soil. International journal of systematic and evolutionary microbiology 62, 1204-1207.

## Sheet: Table S7
Table S7: Combined annotation of the contig_38
position							Combined Annotation	prokka		MicrobeAnnoatator					PHASTER			IMG-VR
molecule	CDS_name	start	end	strand	direction	orientation	product	product	code	protein_id	product	db	taxonomy	ko_product	match	protein_name	e-value	gene_name	UViGs	lineage
Contig_38	Contig_38_00001	247	501	reverse	-	-1	hyp	hypothetical protein	NA	#N/A	#N/A	#N/A	#N/A	#N/A	#N/A	#N/A	#N/A	hypothetical protein	IMGVR_UViG_3300031780_000001	Duplodnaviria; Heunggongvirae; Uroviricota; Caudoviricetes; Caudovirales; ; ; ;
Contig_38	Contig_38_00002	659	946	reverse	-	-1	phage_hyp	hypothetical protein	NA	WP_043642992.1	hypothetical protein	refseq	Bacteria, Actinobacteria, Propionibacteriales, Nocardioidaceae, Nocardioides, Nocardioides alkalitolerans	NA	Hypothetical_protein	PP_04460;hypothetical_protein;phage(gi100063);PHAGE_Gordon_Splinter_NC_030927	2.68e-13	hypothetical protein	IMGVR_UViG_3300029569_000001	Duplodnaviria; Heunggongvirae; Uroviricota; Caudoviricetes; Caudovirales; Siphoviridae; ; ;
Contig_38	Contig_38_00003	943	1047	reverse	-	-1	hyp	hypothetical protein	NA	#N/A	#N/A	#N/A	#N/A	#N/A	#N/A	#N/A	#N/A	#N/A	#N/A	#N/A
Contig_38	Contig_38_00004	1109	1333	forward	+	1	u-spanin	hypothetical protein	NA	WP_186359366.1	hypothetical protein	refseq	Bacteria, Actinobacteria, Pseudonocardiales, Pseudonocardiaceae, Pseudonocardia, unclassified Pseudonocardia, Pseudonocardia sp. C8	NA	Phage-like_protein	PP_04461;u-spanin;phage(gi100032);PHAGE_Gordon_Attis_NC_041883	9.61e-06	#N/A	#N/A	#N/A
Contig_38	Contig_38_00005	1351	1626	forward	+	1	endolysin	hypothetical protein	NA	WP_083459296.1	hypothetical protein	refseq	Bacteria, Actinobacteria, Jiangellales, Jiangellaceae, Jiangella, Jiangella muralis	NA	Phage-like_protein	PP_04462;endolysin;phage(gi100033);PHAGE_Gordon_Zirinka_NC_031097	6.68e-09	#N/A	#N/A	#N/A
Contig_38	Contig_38_00006	1750	1944	reverse	-	-1	bac_hyp	hypothetical protein	NA	#N/A	#N/A	#N/A	#N/A	#N/A	Hypothetical_protein	PP_04463;hypothetical	0	#N/A	#N/A	#N/A
Contig_38	Contig_38_00007	1976	2218	reverse	-	-1	bac_hyp	hypothetical protein	NA	#N/A	#N/A	#N/A	#N/A	#N/A	Hypothetical_protein	PP_04464;hypothetical	0	#N/A	#N/A	#N/A
Contig_38	Contig_38_00008	2215	2841	reverse	-	-1	bac_hyp	hypothetical protein	NA	WP_081194169.1	hypothetical protein	refseq	Bacteria, Actinobacteria, Pseudonocardiales, Pseudonocardiaceae, Saccharomonospora, Saccharomonospora piscinae	NA	Hypothetical_protein	PP_04465;hypothetical	0	#N/A	#N/A	#N/A
Contig_38	Contig_38_00009	2838	3050	reverse	-	-1	hyp	hypothetical protein	NA	#N/A	#N/A	#N/A	#N/A	#N/A	#N/A	#N/A	#N/A	#N/A	#N/A	#N/A
Contig_38	Contig_38_00010	3047	3547	reverse	-	-1	phage_hyp	hypothetical protein	NA	WP_134663955.1	hypothetical protein	refseq	Bacteria, Actinobacteria, Pseudonocardiales, Pseudonocardiaceae, Amycolatopsis, unclassified Amycolatopsis, Amycolatopsis sp. CFH S0078	NA	Hypothetical_protein	PP_04466;hypothetical_protein;phage(gi372449990);PHAGE_Rhodoc_REQ3_NC_016654	2.31e-08	hypothetical protein	IMGVR_UViG_3300031160_000003	Duplodnaviria; Heunggongvirae; Uroviricota; Caudoviricetes; Caudovirales; ; ; ;
Contig_38	Contig_38_00011	3544	3780	reverse	-	-1	hyp	hypothetical protein	NA	#N/A	#N/A	#N/A	#N/A	#N/A	#N/A	#N/A	#N/A	#N/A	#N/A	#N/A
Contig_38	Contig_38_00012	3777	4709	reverse	-	-1	recombination protein	hypothetical protein	NA	#N/A	#N/A	#N/A	#N/A	#N/A	Phage-like_protein	PP_04467;recombination protein;phage(gi100049);PHAGE_Arthro_Sonali_NC_048152	0	5-methylcytosine-specific restriction endonuclease McrA	IMGVR_UViG_3300031624_000009	0
Contig_38	Contig_38_00013	4730	5263	reverse	-	-1	phage_hyp	hypothetical protein	NA	WP_148765626.1	helix-turn-helix domain-containing protein	refseq	Bacteria, Actinobacteria, Streptosporangiales, Thermomonosporaceae, Actinomadura, Actinomadura decatromicini	NA	Hypothetical_protein	PP_04468;hypothetical_protein;phage(gi100035);PHAGE_Mycoba_Littlee_NC_042322	2.23e-07	hypothetical protein	IMGVR_UViG_3300028281_000006	0
Contig_38	Contig_38_00014	5594	6181	reverse	-	-1	phage_hyp	hypothetical protein	NA	WP_148765628.1	hypothetical protein	refseq	Bacteria, Actinobacteria, Streptosporangiales, Thermomonosporaceae, Actinomadura, Actinomadura decatromicini	NA	Hypothetical_protein	PP_04469;hypothetical_protein;phage(gi100042);PHAGE_Gordon_Trine_NC_047991	4.41e-39	hypothetical protein	IMGVR_UViG_3300003465_000068	Duplodnaviria; Heunggongvirae; Uroviricota; Caudoviricetes; Caudovirales; ; ; ;
Contig_38	Contig_38_00015	6184	6408	reverse	-	-1	hyp	hypothetical protein	NA	#N/A	#N/A	#N/A	#N/A	#N/A	Hypothetical_protein	PP_04470;hypothetical	0	hypothetical protein	IMGVR_UViG_3300022896_000001	Duplodnaviria; Heunggongvirae; Uroviricota; Caudoviricetes; Caudovirales; ; ; ;
Contig_38	Contig_38_00016	6405	6722	reverse	-	-1	hyp	hypothetical protein	NA	WP_027946573.1	hypothetical protein	refseq	Bacteria, Actinobacteria, Pseudonocardiales, Pseudonocardiaceae, Amycolatopsis, Amycolatopsis taiwanensis	NA	Hypothetical_protein	PP_04471;hypothetical	0	hypothetical protein	IMGVR_UViG_3300031953_000096	0
Contig_38	Contig_38_00017	6719	7273	reverse	-	-1	HNH endonuclease	hypothetical protein	NA	#N/A	#N/A	#N/A	#N/A	#N/A	Phage-like_protein	PP_04472;HNH endonuclease;phage(gi100046);PHAGE_Gordon_Phinally_NC_031112	0	hypothetical protein	IMGVR_UViG_3300028454_000031	0
Contig_38	Contig_38_00018	7270	7506	reverse	-	-1	hyp	hypothetical protein	NA	#N/A	#N/A	#N/A	#N/A	#N/A	Hypothetical_protein	PP_04473;hypothetical	0	#N/A	#N/A	#N/A
Contig_38	Contig_38_00019	7503	8663	reverse	-	-1	tail assembly protein	hypothetical protein	NA	WP_094683762.1	hypothetical protein	refseq	Bacteria, Actinobacteria, Corynebacteriales, Nocardiaceae, Rhodococcus, Rhodococcus sp. 14-2496-1d	NA	Head_protein	PP_04474;tail assembly protein;phage(gi100053);PHAGE_Rhodoc_Sleepyhead_NC_048782	0	hypothetical protein	IMGVR_UViG_3300028394_000009	Duplodnaviria; Heunggongvirae; Uroviricota; Caudoviricetes; Caudovirales; ; ; ;
Contig_38	Contig_38_00020	8660	9472	reverse	-	-1	tail fiber protein	hypothetical protein	NA	WP_200317990.1	hypothetical protein	refseq	Bacteria, Actinobacteria, Pseudonocardiales, Pseudonocardiaceae, Prauserella, unclassified Prauserella, Prauserella sp. ASG 168	NA	Head_protein	PP_04475;tail fiber protein;phage(gi100052);PHAGE_Rhodoc_Sleepyhead_NC_048782	0	hypothetical protein	IMGVR_UViG_3300003465_000028	Duplodnaviria; Heunggongvirae; Uroviricota; Caudoviricetes; Caudovirales; ; ; ;
Contig_38	Contig_38_00021	9469	9630	reverse	-	-1	hyp	hypothetical protein	NA	#N/A	#N/A	#N/A	#N/A	#N/A	#N/A	#N/A	#N/A	#N/A	#N/A	#N/A
Contig_38	Contig_38_00022	9627	9797	reverse	-	-1	hyp	hypothetical protein	NA	#N/A	#N/A	#N/A	#N/A	#N/A	#N/A	#N/A	#N/A	#N/A	#N/A	#N/A
Contig_38	Contig_38_00023	9794	10111	reverse	-	-1	bac_hyp	hypothetical protein	NA	#N/A	#N/A	#N/A	#N/A	#N/A	Hypothetical_protein	PP_04476;hypothetical	0	#N/A	#N/A	#N/A
Contig_38	Contig_38_00024	10177	10419	reverse	-	-1	bac_hyp	hypothetical protein	NA	WP_103348974.1	helix-turn-helix domain-containing protein	refseq	Bacteria, Actinobacteria, Pseudonocardiales, Pseudonocardiaceae, Amycolatopsis, unclassified Amycolatopsis, Amycolatopsis sp. CA-128772	NA	Hypothetical_protein	PP_04477;hypothetical	0	helix-turn-helix protein	IMGVR_UViG_3300022896_000001	Duplodnaviria; Heunggongvirae; Uroviricota; Caudoviricetes; Caudovirales; ; ; ;
Contig_38	Contig_38_00025	10596	10808	reverse	-	-1	bac_hyp	hypothetical protein	NA	#N/A	#N/A	#N/A	#N/A	#N/A	Hypothetical_protein	PP_04478;hypothetical	0	helix-turn-helix protein	IMGVR_UViG_3300026529_000002	Duplodnaviria; Heunggongvirae; Uroviricota; Caudoviricetes; Caudovirales; ; ; ;
Contig_38	Contig_38_00026	10805	11086	reverse	-	-1	minor tail protein	hypothetical protein	NA	WP_094704472.1	helix-turn-helix domain-containing protein	refseq	Bacteria, Actinobacteria, Corynebacteriales, Nocardiaceae, Rhodococcus, Rhodococcus sp. 15-649-2-2	NA	Tail_protein	PP_04479;minor tail protein;phage(gi100056);PHAGE_Gordon_Phistory_NC_048040	0	Transcriptional regulator, contains XRE-family HTH domain	IMGVR_UViG_3300018719_000009	Duplodnaviria; Heunggongvirae; Uroviricota; Caudoviricetes; Caudovirales; ; ; ;
Contig_38	Contig_38_00027	11335	12303	forward	+	1	putative transcriptional regulator	hypothetical protein	NA	#N/A	#N/A	#N/A	#N/A	#N/A	Phage-like_protein	PP_04480;putative transcriptional regulator;phage(gi100045);PHAGE_Mycoba_Piper2020_NC_051697	#N/A	#N/A	#N/A	#N/A
Contig_38	Contig_38_00028	12303	13520	forward	+	1	Tyrosine recombinase	Tyrosine recombinase	XerD	NA	NA	kofam	NA	integrase	#N/A	#N/A	#N/A	Site-specific recombinase XerD	IMGVR_UViG_3300001487_000143	0
Contig_38	Contig_38_00029	13714	14139	reverse	-	-1	bac_hyp	hypothetical protein	NA	#N/A	#N/A	#N/A	#N/A	#N/A	Hypothetical_protein	PP_04482;hypothetical	0	#N/A	#N/A	#N/A
Contig_38	Contig_38_00030	14462	14665	reverse	-	-1	bac_hyp	hypothetical protein	NA	#N/A	#N/A	#N/A	#N/A	#N/A	Hypothetical_protein	PP_04483;hypothetical	0	#N/A	#N/A	#N/A
Contig_38	Contig_38_00031	14692	15546	reverse	-	-1	scr1 family ta system antitoxin-like transcriptional regulator	hypothetical protein	NA	WP_026152802.1	scr1 family ta system antitoxin-like transcriptional regulator	refseq	Bacteria, Actinobacteria, Actinopolysporales, Actinopolysporaceae, Actinopolyspora, Actinopolyspora halophila	NA	Hypothetical_protein	PP_04484;hypothetical_protein;phage(gi100026);PHAGE_Strept_Picard_NC_047794	3.77e-29	transcriptional regulator with XRE-family HTH domain	IMGVR_UViG_3300031161_000002	Duplodnaviria; Heunggongvirae; Uroviricota; Caudoviricetes; Caudovirales; ; ; ;
Contig_38	Contig_38_00032	15738	16004	forward	+	1	hyp	hypothetical protein	NA	#N/A	#N/A	#N/A	#N/A	#N/A	#N/A	#N/A	#N/A	#N/A	#N/A	#N/A
Contig_38	Contig_38_00033	16001	16267	forward	+	1	hyp	hypothetical protein	NA	#N/A	#N/A	#N/A	#N/A	#N/A	#N/A	#N/A	#N/A	#N/A	#N/A	#N/A
Contig_38	Contig_38_00034	16236	16436	forward	+	1	hyp	hypothetical protein	NA	#N/A	#N/A	#N/A	#N/A	#N/A	#N/A	#N/A	#N/A	#N/A	#N/A	#N/A
Contig_38	Contig_38_00035	16593	17459	reverse	-	-1	Ubiquinone/menaquinone biosynthesis C-methyltransferase	Ubiquinone/menaquinone biosynthesis C-methyltransferase	UbiE	WP_057376185.1	class i sam-dependent methyltransferase	refseq	Bacteria, Actinobacteria, Micrococcales, Intrasporangiaceae, Phycicoccus, unclassified Phycicoccus, Phycicoccus sp. Soil803	NA	#N/A	#N/A	#N/A	hypothetical protein	IMGVR_UViG_3300002053_000129	0
Contig_38	Contig_38_00036	17522	17689	reverse	-	-1	hyp	hypothetical protein	NA	#N/A	#N/A	#N/A	#N/A	#N/A	#N/A	#N/A	#N/A	#N/A	#N/A	#N/A
Contig_38	Contig_38_00037	17745	17954	forward	+	1	hyp	hypothetical protein	NA	#N/A	#N/A	#N/A	#N/A	#N/A	#N/A	#N/A	#N/A	hypothetical protein	IMGVR_UViG_3300018875_000006	Duplodnaviria; Heunggongvirae; Uroviricota; Caudoviricetes; Caudovirales; ; ; ;
Contig_38	Contig_38_00038	18047	18433	forward	+	1	hyp	hypothetical protein	NA	#N/A	#N/A	#N/A	#N/A	#N/A	#N/A	#N/A	#N/A	hypothetical protein	IMGVR_UViG_3300030493_000057	Duplodnaviria; Heunggongvirae; Uroviricota; Caudoviricetes; Caudovirales; Siphoviridae; ; ;
Contig_38	Contig_38_00039	18515	19612	reverse	-	-1	lysozyme	hypothetical protein	NA	NA	NA	kofam	NA	lysozyme	#N/A	#N/A	#N/A	#N/A	#N/A	#N/A
Contig_38	Contig_38_00040	19629	19913	reverse	-	-1	hyp	hypothetical protein	NA	#N/A	#N/A	#N/A	#N/A	#N/A	#N/A	#N/A	#N/A	#N/A	#N/A	#N/A
Contig_38	Contig_38_00041	19910	20347	reverse	-	-1	hyp	hypothetical protein	NA	#N/A	#N/A	#N/A	#N/A	#N/A	#N/A	#N/A	#N/A	#N/A	#N/A	#N/A
Contig_38	Contig_38_00042	20574	20813	reverse	-	-1	hyp	hypothetical protein	NA	#N/A	#N/A	#N/A	#N/A	#N/A	#N/A	#N/A	#N/A	#N/A	#N/A	#N/A
Contig_38	Contig_38_00043	20810	21793	reverse	-	-1	3',5'-cyclic adenosine monophosphate phosphodiesterase	3',5'-cyclic adenosine monophosphate phosphodiesterase	CpdA	NA	NA	kofam	NA	3',5'-cyclic-AMP phosphodiesterase [EC:3.1.4.53]	#N/A	#N/A	#N/A	#N/A	#N/A	#N/A
Contig_38	Contig_38_00044	21809	22654	reverse	-	-1	hyp	hypothetical protein	NA	#N/A	#N/A	#N/A	#N/A	#N/A	#N/A	#N/A	#N/A	#N/A	#N/A	#N/A
Contig_38	Contig_38_00045	22661	23242	reverse	-	-1	phage_hyp	hypothetical protein	NA	#N/A	#N/A	#N/A	#N/A	#N/A	Hypothetical_protein	PP_04496;hypothetical_protein;phage(gi971745084);PHAGE_Strept_SF1_NC_028807	2.35e-14	#N/A	#N/A	#N/A
Contig_38	Contig_38_00046	23258	23500	reverse	-	-1	bac_hyp	hypothetical protein	NA	#N/A	#N/A	#N/A	#N/A	#N/A	Hypothetical_protein	PP_04497;hypothetical	0	#N/A	#N/A	#N/A
Contig_38	Contig_38_00047	23497	24612	reverse	-	-1	phage_hyp	hypothetical protein	NA	#N/A	#N/A	#N/A	#N/A	#N/A	Hypothetical_protein	PP_04498;hypothetical_protein;phage(gi971745061);PHAGE_Strept_SF1_NC_028807	2.33e-32	hypothetical protein	IMGVR_UViG_3300002854_000042	0
Contig_38	Contig_38_00048	24612	25943	reverse	-	-1	phage_hyp	hypothetical protein	NA	#N/A	#N/A	#N/A	#N/A	#N/A	Hypothetical_protein	PP_04499;hypothetical_protein;phage(gi971745081);PHAGE_Strept_SF1_NC_028807	1.95e-07	hypothetical protein	IMGVR_UViG_3300018933_000005	Duplodnaviria; Heunggongvirae; Uroviricota; Caudoviricetes; Caudovirales; ; ; ;
Contig_38	Contig_38_00049	25947	29129	reverse	-	-1	phage-related protein	hypothetical protein	NA	#N/A	#N/A	#N/A	#N/A	#N/A	Phage-like_protein	PP_04500;ORF9;phage(gi41057276);PHAGE_Strept_VWB_NC_005345	1.41e-56	phage-related minor tail protein/phage-related protein	IMGVR_UViG_3300029569_000001	Duplodnaviria; Heunggongvirae; Uroviricota; Caudoviricetes; Caudovirales; Siphoviridae; ; ;
Contig_38	Contig_38_00050	29178	29570	reverse	-	-1	phage_hyp	hypothetical protein	NA	WP_017584643.1	hypothetical protein	refseq	Bacteria, Actinobacteria, Streptosporangiales, Nocardiopsaceae, Nocardiopsis, Nocardiopsis valliformis	NA	Hypothetical_protein	PP_04501;hypothetical_protein;phage(gi100015);PHAGE_Arthro_DrManhattan_NC_048093	2.73e-09	#N/A	#N/A	#N/A
Contig_38	Contig_38_00051	29567	29938	reverse	-	-1	phage_hyp	hypothetical protein	NA	#N/A	#N/A	#N/A	#N/A	#N/A	Hypothetical_protein	PP_04502;hypothetical_protein;phage(gi100015);PHAGE_Strept_Rowa_NC_047906	1.91e-13	#N/A	#N/A	#N/A
Contig_38	Contig_38_00052	30034	30594	reverse	-	-1	phage_hyp	hypothetical protein	NA	WP_212756946.1	hypothetical protein, partial	refseq	Bacteria, Proteobacteria, Gammaproteobacteria, Enterobacterales, Enterobacteriaceae, Klebsiella, Klebsiella pneumoniae	NA	Hypothetical_protein	PP_04503;hypothetical_protein;phage(gi100012);PHAGE_Arthro_Liebe_NC_048115	9.82e-36	hypothetical protein	IMGVR_UViG_3300032135_000029	Duplodnaviria; Heunggongvirae; Uroviricota; Caudoviricetes; Caudovirales; ; ; ;
Contig_38	Contig_38_00053	30684	31088	reverse	-	-1	phage_hyp	hypothetical protein	NA	WP_215012671.1	hypothetical protein	refseq	Bacteria, Actinobacteria, Streptomycetales, Streptomycetaceae, Streptomyces, Streptomyces sp. ISL-94	NA	Hypothetical_protein	PP_04504;hypothetical_protein;phage(gi100012);PHAGE_Arthro_Yang_NC_048097	6.11e-16	#N/A	#N/A	#N/A
Contig_38	Contig_38_00054	31085	31360	reverse	-	-1	phage_hyp	hypothetical protein	NA	#N/A	#N/A	#N/A	#N/A	#N/A	Hypothetical_protein	PP_04505;hypothetical_protein;phage(gi100010);PHAGE_Gordon_Schwabeltier_NC_031255	6.28e-08	hypothetical protein	IMGVR_UViG_3300029569_000001	Duplodnaviria; Heunggongvirae; Uroviricota; Caudoviricetes; Caudovirales; Siphoviridae; ; ;
Contig_38	Contig_38_00055	31357	31701	reverse	-	-1	phage_hyp	hypothetical protein	NA	#N/A	#N/A	#N/A	#N/A	#N/A	Hypothetical_protein	PP_04506;hypothetical_protein;phage(gi100010);PHAGE_Arthro_Kuleana_NC_049473	2.78e-17	hypothetical protein	IMGVR_UViG_3300001521_000004	Duplodnaviria; Heunggongvirae; Uroviricota; Caudoviricetes; Caudovirales; Siphoviridae; ; ;
Contig_38	Contig_38_00056	31702	32223	reverse	-	-1	phage_hyp	hypothetical protein	NA	WP_116051683.1	hypothetical protein	refseq	Bacteria, Actinobacteria, Pseudonocardiales, Pseudonocardiaceae, Amycolatopsis, Amycolatopsis palatopharyngis	NA	Hypothetical_protein	PP_04507;hypothetical_protein;phage(gi100008);PHAGE_Arthro_Maja_NC_048140	7.88e-25	hypothetical protein	IMGVR_UViG_3300002854_000014	Duplodnaviria; Heunggongvirae; Uroviricota; Caudoviricetes; Caudovirales; ; ; ;
Contig_38	Contig_38_00057	32227	32430	reverse	-	-1	bac_hyp	hypothetical protein	NA	#N/A	#N/A	#N/A	#N/A	#N/A	Hypothetical_protein	PP_04508;hypothetical	0	hypothetical protein	IMGVR_UViG_3300028483_000041	Duplodnaviria; Heunggongvirae; Uroviricota; Caudoviricetes; Caudovirales; Siphoviridae; ; ;
Contig_38	Contig_38_00058	32514	33728	reverse	-	-1	phage_hyp	hypothetical protein	NA	WP_179018553.1	phage major capsid protein	refseq	Bacteria, Actinobacteria, Micrococcales, Micrococcaceae, Paenarthrobacter, Paenarthrobacter nitroguajacolicus	NA	Hypothetical_protein	PP_04509;hypothetical_protein;phage(gi100008);PHAGE_Arthro_Wayne_NC_041946	1.34e-117	Phage capsid family.	IMGVR_UViG_2140918002_000001	Duplodnaviria; Heunggongvirae; Uroviricota; Caudoviricetes; Caudovirales; ; ; ;
Contig_38	Contig_38_00059	33728	34870	reverse	-	-1	capsid maturation protein	hypothetical protein	NA	NA	NA	kofam	NA	uncharacterized protein	Head_protein	PP_04510;capsid maturation protease;phage(gi971742594);PHAGE_Mycoba_Carcharodon_NC_028779	0	phage prohead protease, HK97 family	IMGVR_UViG_2124908011_000003	Duplodnaviria; Heunggongvirae; Uroviricota; Caudoviricetes; Caudovirales; Siphoviridae; ; ;
Contig_38	Contig_38_00060	34867	36822	reverse	-	-1	phage_hyp	hypothetical protein	NA	WP_207795502.1	phage portal protein	refseq	Bacteria, Actinobacteria, Micrococcales, Microbacteriaceae, Cryobacterium, Cryobacterium zongtaii	NA	Hypothetical_protein	PP_04511;hypothetical_protein;phage(gi100006);PHAGE_Arthro_Wayne_NC_041946	0	#N/A	#N/A	#N/A
Contig_38	Contig_38_00061	36844	38430	reverse	-	-1	terminase	hypothetical protein	NA	WP_162830324.1	terminase	refseq	Bacteria, Actinobacteria, Pseudonocardiales, Pseudonocardiaceae, Amycolatopsis, Amycolatopsis palatopharyngis	NA	Hypothetical_protein	PP_04512;hypothetical_protein;phage(gi100003);PHAGE_Arthro_Galaxy_NC_041876	1.14e-178	#N/A	#N/A	#N/A
Contig_38	Contig_38_00062	38624	38998	reverse	-	-1	phage_hyp	hypothetical protein	NA	WP_116051690.1	hypothetical protein	refseq	Bacteria, Actinobacteria, Pseudonocardiales, Pseudonocardiaceae, Amycolatopsis, Amycolatopsis palatopharyngis	NA	Hypothetical_protein	PP_04513;hypothetical_protein;phage(gi100002);PHAGE_Microb_Dismas_NC_042099	2.98e-14	hypothetical protein	IMGVR_UViG_2124908010_000116	Duplodnaviria; Heunggongvirae; Uroviricota; Caudoviricetes; Caudovirales; Siphoviridae; ; ;

## Sheet: Table S8
Table S8: CheckV results of the contig_38
contig_id	Contig_38
aai_af	23.42
aai_completeness	91.351
aai_confidence	medium
aai_error	7.28871
aai_expected_length	42826
aai_id	46.86
aai_num_hits	47
aai_top_hit	DTR_121100
checkv_quality	High-quality
completeness	91.35
completeness_method	AAI-based (medium-confidence)
contamination	0
contig_length	39122
gene_count	63
hmm_completeness_lower	66.9914
hmm_completeness_upper	98.9699
hmm_num_hits	22
host_genes	1
kmer_freq	1
miuvig_quality	High-quality
proviral_length	NA
provirus	No
viral_genes	23
